# Supplementary material for: PP2A/B55α substrate recruitment as defined by the retinoblastoma-related protein p107
Source: eLife. 2021 Oct 18;10:e63181. doi: 10.7554/eLife.63181 (PMC8575462; doi:10.7554/eLife.63181)
Supplement: Figure 1—source data 1. — B55α signal was normalized to the GST-fusion protein signal (selected bands are marked with dashed white boxes and corrected for background from a band-less identical area). [file elife-63181-fig1-data1.zip]

Archive with 1 entries (1 files):
- 789c62da-bff6-4938-861c-77aebee5c21b.tiff
