# Supplementary material for: PP2A/B55α substrate recruitment as defined by the retinoblastoma-related protein p107
Source: eLife. 2021 Oct 18;10:e63181. doi: 10.7554/eLife.63181 (PMC8575462; doi:10.7554/eLife.63181)
Supplement: Figure 1—source data 2. — Only the R/K mutants labeled blue were included in the quantitation. [file elife-63181-fig1-data2.zip]

Archive with 1 entries (1 files):
- a323d102-3bc6-41d2-a179-89b83c5e7045.tiff
