# Supplementary material for: PP2A/B55α substrate recruitment as defined by the retinoblastoma-related protein p107
Source: eLife. 2021 Oct 18;10:e63181. doi: 10.7554/eLife.63181 (PMC8575462; doi:10.7554/eLife.63181)
Supplement: Figure 2—source data 1. — Boxes indicate approximate area shown in Figure 2D. Western blot membranes for replicates 2 and 3. All replicates were used for the quantitation shown in Figure 2E. The legend indicates the B55α variants used in this set of replicates. Relevant proteins and IgG (in the IP membranes) are indicated. [file elife-63181-fig2-data1.zip]

Archive with 1 entries (1 files):
- 581d8d01-0f78-4594-b086-f94276b8f597.tiff
