# Supplementary material for: PP2A/B55α substrate recruitment as defined by the retinoblastoma-related protein p107
Source: eLife. 2021 Oct 18;10:e63181. doi: 10.7554/eLife.63181 (PMC8575462; doi:10.7554/eLife.63181)
Supplement: Figure 2—source data 2. — All replicates were used for the quantitation shown in Figure 2E. The legends indicate the B55α variants used in this set of replicates. Relevant proteins and IgG (in the IP membranes) are indicated. [file elife-63181-fig2-data2.zip]

Archive with 1 entries (1 files):
- a2d4776e-942b-459a-9f7c-32cec5bccb34 (1).tiff
