# Supplementary material for: PP2A/B55α substrate recruitment as defined by the retinoblastoma-related protein p107
Source: eLife. 2021 Oct 18;10:e63181. doi: 10.7554/eLife.63181 (PMC8575462; doi:10.7554/eLife.63181)
Supplement: Figure 2—figure supplement 1—source data 3. — The legends indicate the B55α variants used in this set of replicates. Relevant proteins and IgG (in the IP membranes) are indicated. [file elife-63181-fig2-figsupp1-data3.zip]

Archive with 1 entries (1 files):
- c79c2670-38ec-4f50-b646-45dae5688fec.tiff
