# Supplementary material for: PP2A/B55α substrate recruitment as defined by the retinoblastoma-related protein p107
Source: eLife. 2021 Oct 18;10:e63181. doi: 10.7554/eLife.63181 (PMC8575462; doi:10.7554/eLife.63181)
Supplement: Figure 2—figure supplement 1—source data 4. — Boxes indicate approximate area shown in the figure. Relevant proteins are indicated. [file elife-63181-fig2-figsupp1-data4.zip]

Archive with 1 entries (1 files):
- 25a6d237-28c3-45fa-9ca7-505fd2b6be98.tiff
