# Supplementary material for: PP2A/B55α substrate recruitment as defined by the retinoblastoma-related protein p107
Source: eLife. 2021 Oct 18;10:e63181. doi: 10.7554/eLife.63181 (PMC8575462; doi:10.7554/eLife.63181)
Supplement: Figure 3—source data 1. — Images in Figure 3A were generated from the boxed regions in each PVDF membrane. Comparable experiments are shown in Figure 4. Images in Figure 3B were generated from the boxed regions in replicate 1. Replicates 1–3 show comparable dephosphorylation of WT and MT p107 R1R2 by Coomassie Blue staining. The gel image in Figure 3C was generated form representative replicate 1, and the bands cut out for mass spectrometry are boxed. [file elife-63181-fig3-data1.zip]

Archive with 1 entries (1 files):
- 652dbd2e-1044-43e3-93b5-925a9392f14d.tiff
