# Supplementary material for: PP2A/B55α substrate recruitment as defined by the retinoblastoma-related protein p107
Source: eLife. 2021 Oct 18;10:e63181. doi: 10.7554/eLife.63181 (PMC8575462; doi:10.7554/eLife.63181)
Supplement: Figure 3—figure supplement 1—source data 1. — Dashed boxes correspond to the areas shown in Figure 3—figure supplement 1 (top). The 7.5’ sample was loaded after the 15” sample in error. The lane was omitted in the figure for clarity and the omitted lane marked with an asterisk. [file elife-63181-fig3-figsupp1-data1.zip]

Archive with 1 entries (1 files):
- e6acef4a-0297-4c59-b820-8ac4abb52563.tiff
