# Supplementary material for: PP2A/B55α substrate recruitment as defined by the retinoblastoma-related protein p107
Source: eLife. 2021 Oct 18;10:e63181. doi: 10.7554/eLife.63181 (PMC8575462; doi:10.7554/eLife.63181)
Supplement: Figure 4—source data 1. — Images in Figure 4A were generated from the boxed regions in replicate 1 PVDF membrane and the Coomassie Blue-stained gel. Quantifications shown in Figure 4A of the ‘phospho’-p107 band were obtained from Coomassie Blue-stained gel replicates 1–3. Images in Figure 4B were generated from the boxed regions in replicate 1. A comparable experiment using an R1 peptide (R1-627TDS-AAA) variant that binds B55α (Figure 5B) showed delayed phosphorylation as R1, while R1-R621A and R2, which do not bind B55α (Figure 5A and C), did not inhibit dephosphorylation. [file elife-63181-fig4-data1.zip]

Archive with 1 entries (1 files):
- 5dda060f-df9f-4e47-a5a2-df280e7c4e20.tiff
