# Supplementary material for: PP2A/B55α substrate recruitment as defined by the retinoblastoma-related protein p107
Source: eLife. 2021 Oct 18;10:e63181. doi: 10.7554/eLife.63181 (PMC8575462; doi:10.7554/eLife.63181)
Supplement: Figure 5—source data 2. — B55α band intensities were normalized to the corresponding full-length GST-R1R2 band intensities. [file elife-63181-fig5-data2.zip]

Archive with 1 entries (1 files):
- f5671292-ca58-4741-9ddf-bf903980740e.tiff
