# Supplementary material for: PP2A/B55α substrate recruitment as defined by the retinoblastoma-related protein p107
Source: eLife. 2021 Oct 18;10:e63181. doi: 10.7554/eLife.63181 (PMC8575462; doi:10.7554/eLife.63181)
Supplement: Figure 5—figure supplement 1—source data 1. — All the replicates for panel A are shown in Figure 5—source data 2. [file elife-63181-fig5-figsupp1-data1.zip]

Archive with 1 entries (1 files):
- 7c62eb1e-157c-4c84-b53c-176e1d6d9ed9.tiff
