# Supplementary material for: PP2A/B55α substrate recruitment as defined by the retinoblastoma-related protein p107
Source: eLife. 2021 Oct 18;10:e63181. doi: 10.7554/eLife.63181 (PMC8575462; doi:10.7554/eLife.63181)
Supplement: Figure 6—source data 1. [file elife-63181-fig6-data1.zip]

Archive with 1 entries (1 files):
- 13729fb0-5a66-4ca6-b149-40d9e4a6b4a7.tiff
