# Supplementary material for: PP2A/B55α substrate recruitment as defined by the retinoblastoma-related protein p107
Source: eLife. 2021 Oct 18;10:e63181. doi: 10.7554/eLife.63181 (PMC8575462; doi:10.7554/eLife.63181)
Supplement: Figure 6—source data 3. — In (C), B55α-mediated dephosphorylation was quantitated using the pCDK substrate vs. Flag-p107 signal using the corresponding bands in the dashed boxes. [file elife-63181-fig6-data3.zip]

Archive with 1 entries (1 files):
- dc58fcde-fee9-4f31-b824-d34798e6b7ca.tiff
