# Supplementary material for: PP2A/B55α substrate recruitment as defined by the retinoblastoma-related protein p107
Source: eLife. 2021 Oct 18;10:e63181. doi: 10.7554/eLife.63181 (PMC8575462; doi:10.7554/eLife.63181)
Supplement: Figure 7—source data 4. [file elife-63181-fig7-data4.zip]

Archive with 1 entries (1 files):
- fd05be99-b28e-453b-ae93-b0f8703e10af (1).pse
