# Supplementary material for: PP2A/B55α substrate recruitment as defined by the retinoblastoma-related protein p107
Source: eLife. 2021 Oct 18;10:e63181. doi: 10.7554/eLife.63181 (PMC8575462; doi:10.7554/eLife.63181)
Supplement: Figure 7—source data 5. [file elife-63181-fig7-data5.zip]

Archive with 1 entries (1 files):
- 756bbc2a-2d1e-4296-9607-532b1cf0066b.pse
