# Supplementary material for: PP2A/B55α substrate recruitment as defined by the retinoblastoma-related protein p107
Source: eLife. 2021 Oct 18;10:e63181. doi: 10.7554/eLife.63181 (PMC8575462; doi:10.7554/eLife.63181)
Supplement: Figure 7—figure supplement 1—source data 1. [file elife-63181-fig7-figsupp1-data1.txt]

StructName	Residue1	Residue2	OE1-NH1	OE1-NH2	OE2-NH1	OE2-NH2
1a5vA_1	GLU	ARG	15.0738155753611	14.9268364364322	14.648835653389	14.3812313798228
1a5wA_1	GLU	ARG	15.3595231045759	14.6717048429963	14.7575244875284	14.1638974156127
1a5xA_1	GLU	ARG	14.2703040261937	15.1195670242239	13.5947921646489	14.6939550155838
1asuA_1	GLU	ARG	15.1859904517289	14.8943505061483	14.6483788522826	14.3220103337485
1asvA_1	GLU	ARG	14.6550600817602	15.5226236828701	14.3264658586827	15.3115139029425
1aswA_1	GLU	ARG	14.9599605948679	15.4328597803518	14.4320884836534	15.0984529671089
1azsC_1	GLU	ARG	17.4175494545013	17.1110648119864	17.8482959690834	17.6029419416187
1aztA_1	GLU	ARG	18.524884830951	17.1760114985989	18.2473887994968	17.0805921735752
1aztB_2	GLU	ARG	18.3285485240921	17.1502901724723	18.2497656423309	17.3040282593389
1b41A_1	GLU	ARG	6.35745656689843	5.66301147800355	8.02753891301685	6.81727775582012
1c0mA_1	GLU	ARG	13.1881797834273	14.4628592954505	13.6359786594142	14.8476606574908
1c0mB_2	GLU	ARG	15.3172794255377	14.3695067765042	15.9964246317732	14.9938166255293
1c0mC_3	GLU	ARG	14.7857588915821	13.9260436233699	14.3228547782905	13.5695957935378
1c0mD_4	GLU	ARG	15.5060612019945	16.0781055476073	16.1933896389854	16.4883830620228
1c1aA_1	GLU	ARG	14.0099088505243	12.4679890118655	15.8711924567753	14.4498570927189
1c1aB_2	GLU	ARG	14.0396805163081	15.0521832967846	14.4050032280455	15.3046663145591
1cjkC_1	GLU	ARG	18.2935806227212	17.2966836705769	18.7866368730542	18.0365094461207
1cjtC_1	GLU	ARG	18.7978268158849	17.497266900862	18.8909515906425	17.6880899477586
1cjuC_1	GLU	ARG	18.2870031989935	16.8296084327592	18.8415040800887	17.4826973319337
1cjvC_1	GLU	ARG	18.6047360099519	17.7580169219426	18.6654605622256	17.8641546399487
1cs4C_1	GLU	ARG	18.9503373320899	17.2611455587397	18.9243031840013	17.4199111363979
1culC_1	GLU	ARG	19.2026579410247	17.4920528526528	18.8525272576384	17.3199107676685
1cxqA_1	GLU	ARG	15.6607102329364	15.1078846964094	15.0753314059758	14.4073265389523
1cxuA_1	GLU	ARG	16.3338955855607	16.1256306853407	15.5938186792075	15.6585949241942
1cz9A_1	GLU	ARG	15.0985622494329	15.2259319255013	14.2921133496765	14.6351335149359
1czbA_1	GLU	ARG	15.4793701099237	14.9071896077027	14.9318909050395	14.2369382593309
1e6bA_1	GLU	ARG	12.7152672012821	11.1540945396747	10.8828226577483	9.17183569412361
1f8uA_1	GLU	ARG	5.92596169410502	5.72986256379679	7.57188886606243	6.79279059002998
1gq9A_1	GLU	ARG	15.7144022476199	16.8223914173937	17.2520974087211	18.2786932246263
1gq9B_2	GLU	ARG	18.2530852734545	18.8620599882409	20.3520005159198	20.9081052704448
1gqcA_1	GLU	ARG	20.1207638771494	19.1706322796094	20.702910254358	19.5375799422549
1gqcB_2	GLU	ARG	18.9837755465029	20.0905784386612	21.1084240292827	22.24046728376
1h7eA_1	GLU	ARG	16.3021174698258	16.0251307950981	17.8548602066776	17.7251916773839
1h7eB_2	GLU	ARG	18.7062659555562	19.4752201784729	20.5268730692232	21.2127182840861
1h7fA_1	GLU	ARG	16.244103730277	15.8318320481238	17.9221423384594	17.6439316480199
1h7fB_2	GLU	ARG	18.2212263582888	19.3063143556713	20.1205848076044	21.1566986318754
1h7gA_1	GLU	ARG	16.8634291886318	16.8754051506919	18.7739295034364	18.8914100585425
1h7gB_2	GLU	ARG	18.5878703998064	19.5176167858681	20.6141763357162	21.5139319744207
1h7hA_1	GLU	ARG	16.2722473555437	16.159913675512	18.1578510017017	18.1520444303114
1h7hB_2	GLU	ARG	18.2481902116347	19.3979708990399	20.2299788680068	21.3524051572651
1h7tA_1	GLU	ARG	15.9186191298115	15.713902411559	17.6632622411603	17.6065074617313
1h7tB_2	GLU	ARG	17.5804489703762	18.5209970034013	19.4400299382486	20.356047406115
1iwoA_1	GLU	ARG	17.409114767845	18.9245579340707	17.5148514695386	18.997472726655
1iwoB_2	GLU	ARG	17.4094571138792	18.9248891410227	17.5147641148832	18.9974084022006
1kjuA_1	GLU	ARG	21.6187772780978	20.3868065915189	20.183140166981	19.0959864631288
1lqtA_1	GLU	ARG	10.7988504943813	10.1061364031958	9.13423171372393	8.17752101801029
1lqtB_2	GLU	ARG	12.6667060437984	12.3067373824259	12.7327704369473	12.2086747028496
1lquA_1	GLU	ARG	10.9122981997378	10.2315191931599	9.22663595250187	8.28771584937611
1lquB_2	GLU	ARG	14.0300706698149	13.7407697382643	11.9251570639552	11.5936063845552
1okgA_1	GLU	ARG	20.1222417488708	21.0258696371874	20.8211793373959	21.8845959524045
1q16A_1	GLU	ARG	19.8236256522363	18.310473096018	18.5194971314018	17.067509103557
1r27A_1	GLU	ARG	17.4130795093803	18.8019807999051	18.6158385521577	20.0026674471181
1r27C_2	GLU	ARG	17.252491356323	18.7661953789254	18.3431617776217	19.8429305547341
1s1fA_1	GLU	ARG	8.8405998665249	8.77725076547321	7.07181963853717	7.32718008513507
1se6A_1	GLU	ARG	7.82541986094037	5.85101324558405	6.37871617176999	4.29158944914352
1se6B_2	GLU	ARG	7.89952796058094	5.95970183817949	6.52461715351944	4.48260114219413
1siwA_1	GLU	ARG	18.5511747067403	19.5356745212444	17.3490295405824	18.2622824969936
1su4A_1	GLU	ARG	22.2734450635729	20.3125739629423	22.9850230585049	20.9204115399291
1t5sA_1	GLU	ARG	18.0815126579609	20.1849829576346	17.7605801988561	19.810004038364
1t5tA_1	GLU	ARG	18.0345456554913	20.1110175028515	18.0610992467236	20.0642171539285
1t93A_1	GLU	ARG	13.4626354032188	14.608851597576	13.4406394937146	14.7104238892018
1tl7C_1	GLU	ARG	17.1158563326525	17.4129830299119	17.2890401410836	17.6353871803258
1u0hC_1	GLU	ARG	17.9189500250433	17.8797345338235	18.7865524245403	18.8811567707066
1vfpA_1	GLU	ARG	22.9844561388779	22.9123050128092	24.3947233843715	24.4566130933946
1vfpB_2	GLU	ARG	22.979628434768	22.911081183567	24.3992352544091	24.4644418084697
1vsdA_1	GLU	ARG	14.4845225672095	15.4009092588717	13.8009092816379	14.9792265154113
1vseA_1	GLU	ARG	14.7646806264138	15.6610286699182	14.194463779939	15.2870665923846
1vsfA_1	GLU	ARG	14.8272288375138	15.6264494687693	14.2499892280661	15.2370408216294
1vshA_1	GLU	ARG	14.586695684767	15.2908172443464	13.9128770568851	14.8462828681121
1vsiA_1	GLU	ARG	14.6172403004124	14.9644242789357	14.1359008556229	14.7345051155443
1vsjA_1	GLU	ARG	13.8881862386706	15.0512972530609	14.515594304058	15.463682549768
1vskA_1	GLU	ARG	15.3462389203348	14.6620486290286	14.8056311922187	14.210697871674
1vslA_1	GLU	ARG	15.0467656657502	14.8109313009007	14.4006189103108	14.1977085475086
1vsmA_1	GLU	ARG	15.8487545882949	15.4091034781391	15.0907079356802	14.9354704646355
1wpgA_1	GLU	ARG	23.8094612496797	22.8031359466193	24.8669319378165	23.8805370961375
1wpgB_2	GLU	ARG	22.7813251809459	21.6134070659857	23.4721280245316	22.2417412537778
1wpgC_3	GLU	ARG	22.7689788967358	21.6059349716692	23.4748214476703	22.2488624428307
1wpgD_4	GLU	ARG	23.8094110384948	22.79697069788	24.8876295375835	23.8979883881468
1xp5A_1	GLU	ARG	24.9466854311349	26.3050293480163	24.0018100567436	25.4559090782474
1y4zA_1	GLU	ARG	19.8803967767246	18.3834455421175	18.6179551240194	17.1850616815885
1y5iA_1	GLU	ARG	19.7730887319104	18.2198161900717	18.5114037555232	17.0206920247092
1y5lA_1	GLU	ARG	19.7424556729907	18.3865542176886	18.3221741886709	17.0139294403145
1y5nA_1	GLU	ARG	19.4312772611581	18.3375385752832	17.9559095007744	16.9128556134084
2agvA_1	GLU	ARG	20.5968533761835	22.851474569489	21.5328747964595	23.7452341744612
2agvB_2	GLU	ARG	20.5779919817265	22.8313408060061	21.5178533548307	23.7288113903752
2biwA_1	GLU	ARG	21.1281204559232	20.0325305440925	21.9899795588809	20.7585140845871
2biwB_2	GLU	ARG	21.7068964617239	20.7708889313866	22.3230371813515	21.3111149872549
2biwC_3	GLU	ARG	22.0762272365547	20.4952102941151	23.0600426929353	21.4210268894841
2biwD_4	GLU	ARG	21.7418974562939	20.4682115242148	22.5487701216718	21.1891569912538
2bixA_1	GLU	ARG	21.3776416379356	20.6827003314364	22.0167979960756	21.1643251959518
2bixB_2	GLU	ARG	21.349916955342	20.7019608974609	22.0410960934342	21.224102478079
2by4A_1	GLU	ARG	20.8167954065942	22.9785013654068	19.3315090461143	21.5205531062749
2c88A_1	GLU	ARG	22.5541448962269	22.5921208610436	21.6982534089728	21.9104955215531
2c8kA_1	GLU	ARG	22.3143756578579	22.7080396555934	20.8678630194852	21.4118620161816
2c8lA_1	GLU	ARG	22.4079329256404	22.8313441566632	21.8192031247706	22.4077837592208
2c9mA_1	GLU	ARG	23.4188294113946	22.421508892133	24.6041261580248	23.7675321815287
2c9mB_2	GLU	ARG	23.4146286538993	22.4171948958829	24.6261454149853	23.789158413025
2d09A_1	GLU	ARG	13.4893043927402	14.3531493756597	13.7968475022376	14.7256054884001
2d0eA_1	GLU	ARG	9.54383995046019	11.6065814949967	9.73895215102734	11.9629925185967
2dqsA_1	GLU	ARG	20.3301698468065	22.5051757158215	20.327613386721	22.482538691171
2earA_1	GLU	ARG	21.2054258622646	22.4024198246529	22.5531400252825	23.8522655737353
2eatA_1	GLU	ARG	21.4720784741487	22.2589062175121	22.9667264972612	23.7892797284827
2eauA_1	GLU	ARG	20.161203882705	22.4437360749052	21.352836930956	23.6248415444422
2ek8A_1	GLU	ARG	25.3311610866932	26.4393697542131	26.2008265709309	27.4470131708352
2ek9A_1	GLU	ARG	25.0452597111709	26.3207460950483	26.2270761809242	27.6234841756068
2fomB_1	GLU	ARG	10.7107472194987	10.3164111492321	8.50915436456526	8.09391802528294
2fsqA_1	GLU	ARG	12.95359228168	11.2978085043074	13.3980285490068	11.832471466266
2gvdC_1	GLU	ARG	17.6327241797744	17.6748144261828	17.6725121021319	17.8740541288204
2gvzC_1	GLU	ARG	16.1334233193083	15.9741267366952	18.0560493464102	18.0184716610483
2k4wA_1	GLU	ARG	21.2593097018694	23.3108187329403	20.9494544320371	23.0668393153462
2m9pA_1	GLU	ARG	3.00730410833358	5.25444859143184	4.1199483006465	6.18227983837678
2m9qA_1	GLU	ARG	5.25080279576371	4.09015329786061	5.98418365359888	5.58074099022701
2mplA_1	GLU	ARG	16.8231746409529	17.7825100028089	17.967247785902	18.9414989903122
2o9jA_1	GLU	ARG	21.9256552923738	22.4834721740215	24.0406599119076	24.5553740350254
2oa0A_1	GLU	ARG	21.7748099876899	21.7323183070744	22.0649032402139	22.1107235973859
2oap1_1	GLU	ARG	14.7972707280769	16.1142570415145	16.1320647779508	17.5027150750962
2oap2_2	GLU	ARG	16.2843828559758	15.4936114899012	16.9628339908165	16.1082202927574
2oaq1_1	GLU	ARG	14.8619768537029	16.118706492768	16.1386656201806	17.4551224286741
2oaq2_2	GLU	ARG	16.165663054759	15.3290717592423	16.8785096794711	15.9856835324612
2onkE_1	GLU	ARG	14.1605219183475	12.4427582151226	15.8336539055267	14.2323998327759
2onkJ_2	GLU	ARG	14.1589196621776	12.4405611609766	15.8324134925791	14.2308418935775
2onrA_1	GLU	ARG	13.1830440718371	11.5693620394558	15.0532203199183	13.5352398205573
2onsA_1	GLU	ARG	13.2923282008834	11.6636575309806	15.0954438821785	13.5710669440542
2qfvA_1	GLU	ARG	21.3900845486875	22.802943779258	22.8035334761962	24.2501210100074
2qfvB_2	GLU	ARG	21.728951976568	21.8279562259044	22.9518236530346	23.1117593012735
2qfvC_3	GLU	ARG	21.3934719248653	22.7929486025832	22.8544484291352	24.2513176961583
2qfvD_4	GLU	ARG	21.3588159316007	22.8606724747983	22.8357509401377	24.387736036787
2qfwA_1	GLU	ARG	21.5121889867117	23.1300758321282	23.0255104612254	24.7162217784191
2qfwB_2	GLU	ARG	21.1949002592605	22.6533050348067	22.8722519442227	24.4320168017297
2qfwC_3	GLU	ARG	20.0822537081872	22.1485313960091	21.3027747957866	23.3255658237909
2qfwD_4	GLU	ARG	21.4918568997656	22.4880893141236	23.1383575908058	24.0040881934724
2qfwE_5	GLU	ARG	20.7053976054554	22.4761538969638	22.3578823013272	24.1165566572013
2qfwF_6	GLU	ARG	21.3457056571105	22.1751577220998	22.6316110562196	23.6078781130367
2qfxA_1	GLU	ARG	20.9862144513964	19.807506380158	22.808048820537	21.6460611890478
2qfxB_2	GLU	ARG	21.4925342619245	21.2357759924143	23.2991318507793	23.0949551634118
2qfxC_3	GLU	ARG	21.8327655371462	21.4760252607413	23.7006313839948	23.4087233739903
2qfxD_4	GLU	ARG	21.7556390391089	21.2487546223302	23.628953552792	23.1373167199656
2qfxE_5	GLU	ARG	21.9136489430674	21.5339037101962	23.6739540001243	23.3745530224644
2qfxF_6	GLU	ARG	21.729204449312	21.1293630050695	23.4412730669646	22.8719500699
2qfyA_1	GLU	ARG	21.3977974567477	21.8764098288545	23.0218309219749	23.6151146514261
2qfyB_2	GLU	ARG	21.2979203914373	22.9402363980845	22.4395163495116	24.1110350047442
2qfyC_3	GLU	ARG	19.5190917053023	21.2971246416036	20.7555149538623	22.5865551600947
2qfyD_4	GLU	ARG	19.2961532694991	21.5196273434277	20.749279987508	22.9215393462132
2qfyE_5	GLU	ARG	20.9611471537223	22.71070780491	22.5938424354956	24.3034447558366
2qfyF_6	GLU	ARG	21.9008311257815	21.4996596252127	23.5413265131768	23.0326640664948
2x8bA_1	GLU	ARG	6.4931091165943	5.35298748363939	8.32097740653104	6.78507332311156
2x8xX_1	GLU	ARG	20.5199026313479	19.790752941715	21.479398827714	20.7193379237851
2xsjB_1	GLU	ARG	6.22412250843443	6.61231253042383	5.38681037349562	5.17508859827539
2xsjE_2	GLU	ARG	6.31215636688446	6.32481549137997	5.6725173424151	4.95470988050764
2yfyA_1	GLU	ARG	20.991786727194	21.7843701997556	20.8696731886247	21.8280270294867
2zbdA_1	GLU	ARG	24.2517302063172	25.5142186633257	23.0845558978292	24.2009281020377
2zbeA_1	GLU	ARG	22.6494848065028	23.4780116066076	24.2664491634025	24.9594359711913
2zbeB_2	GLU	ARG	22.6659313949372	23.5041661413461	24.2748802262751	24.9774795766106
2zbfA_1	GLU	ARG	22.3721985285309	23.4373400794544	24.0429793078978	24.9782172502362
2zbgA_1	GLU	ARG	22.894885127469	24.2893333790782	24.4163463687752	25.6849086235478
2zusA_1	GLU	ARG	15.8957198641647	15.5173616958554	15.4370876463146	14.8724707093341
2zusB_2	GLU	ARG	15.8601237384833	15.4389457217778	15.4388124219449	14.8462875157394
2zusC_3	GLU	ARG	16.0495015810461	15.3820575996841	15.8539990538665	15.0242114268936
2zusD_4	GLU	ARG	15.9637701060871	15.382428481875	15.6145082855657	14.8667633666511
2zutA_1	GLU	ARG	14.8264521717099	15.7116838690193	15.2266235587539	15.9447308851545
2zutB_2	GLU	ARG	14.7313047283667	15.6380736025893	15.2286432094261	15.9629771972524
2zutC_3	GLU	ARG	14.751444742804	15.5732871931394	15.2354414770298	15.887430912517
2zutD_4	GLU	ARG	14.6260535005175	15.4391038600043	15.0743640661887	15.7239449566577
2zuuA_1	GLU	ARG	14.7049530771098	15.7650078972387	14.9919623131864	15.9526071536912
2zuuB_2	GLU	ARG	14.7461140982972	15.721214043451	15.0481618146536	15.8693410701264
2zuuC_3	GLU	ARG	15.1444354797397	15.8087825274434	15.6151368229676	16.1088185476155
2zuuD_4	GLU	ARG	14.5299275290691	15.5129290915675	15.1184813060043	15.9875609772098
2zuvA_1	GLU	ARG	15.345375361978	15.5811004425233	14.819850640273	15.3396854270223
2zuvB_2	GLU	ARG	15.9122410112467	15.6602944097485	15.4765835054123	15.0362348345588
2zuwA_1	GLU	ARG	14.6787044728069	15.7395293766999	15.1813563952632	16.1077064164952
2zuwB_2	GLU	ARG	14.5503976921595	15.56406794511	15.1277076915176	16.0019476939528
2zuwC_3	GLU	ARG	14.8824740550757	15.5271518637514	15.5189069847074	15.9565069799126
2zuwD_4	GLU	ARG	15.2547493588063	15.4918860375359	14.7240556233668	15.257450409554
3ar2A_1	GLU	ARG	23.7405253943547	24.4164914146156	23.3245280766836	23.8122124339592
3ar3A_1	GLU	ARG	22.6985390499036	22.9829017750153	22.2122093002925	22.3132563961426
3ar4A_1	GLU	ARG	21.7071408757579	23.8792386394541	21.4996739045038	23.6995413246755
3ar5A_1	GLU	ARG	19.6197715328186	21.8976280678981	18.8991203234436	21.2035153925004
3ar6A_1	GLU	ARG	20.0965148719871	21.8407019575837	20.7551941932616	22.4482382382226
3ar7A_1	GLU	ARG	20.6026157805265	22.2654296387921	22.0313486877222	23.6101164969595
3ar8A_1	GLU	ARG	23.1775661793899	24.5503706082006	24.2785352111696	25.5046012123303
3ar9A_1	GLU	ARG	19.7652144182652	21.4231920590747	21.6638997874344	23.2503890074984
3b9bA_1	GLU	ARG	19.2422455550281	17.6749935784995	20.8560627636186	19.4153642252727
3b9rA_1	GLU	ARG	24.6658298461657	25.5512126718088	22.9265365461074	23.9350354292614
3b9rB_2	GLU	ARG	25.7513702548039	26.1892841062905	24.1674866504566	24.7030174067866
3ba6A_1	GLU	ARG	17.3691332253512	19.3372192675162	17.9625399373251	19.8093445373642
3c14C_1	GLU	ARG	18.4337128381669	17.4416576333788	19.1778385904147	18.2852220385753
3c15C_1	GLU	ARG	17.2789639446351	17.5609746882114	17.7881484983682	18.053643842726
3c16C_1	GLU	ARG	18.1180388839411	17.5043284646969	18.2924139741041	17.825094810407
3dm5A_1	GLU	ARG	12.7899722439105	14.254132418355	11.5428158176417	12.7934766971297
3dm5B_2	GLU	ARG	12.088943295425	13.7904917968867	11.0800690431062	12.6442530028468
3egwA_1	GLU	ARG	19.9014695186059	18.3438688122217	18.5654724152121	17.0650250512561
3f1jA_1	GLU	ARG	19.4877281898122	21.7325302024408	17.9843502523722	20.259740990447
3fgoA_1	GLU	ARG	22.615215011138	21.576967488505	24.3860112769596	23.2278513857825
3fgoB_2	GLU	ARG	23.8472303213602	22.645198983449	25.7799899534503	24.5913821693698
3fpbA_1	GLU	ARG	21.7211937747445	20.3130026830107	23.9263466078714	22.4752878735735
3fpsA_1	GLU	ARG	21.9272241973306	21.4016771772681	22.1978414491139	21.7671272335143
3g82C_1	GLU	ARG	18.5697722926265	17.8742037025429	18.8244736978222	18.3884844671876
3gfaB_2	GLU	ARG	16.8886447650485	17.0365210357044	15.8780908802035	15.8912582572935
3ir5A_1	GLU	ARG	19.7015858498751	18.4208447417593	18.4168184548798	17.2147967167783
3ir6A_1	GLU	ARG	20.0832444092084	18.3831684157003	19.0390172540497	17.3664742247815
3j7tA_1	GLU	ARG	20.8443271179475	18.6084800561464	21.9810175833604	19.7068030131729
3k25A_1	GLU	ARG	12.6268563387725	13.4810737332009	12.3328821043583	13.1976255818992
3k25B_2	GLU	ARG	12.3207912895236	13.2502323375856	12.2356151050938	13.2517549781152
3liiA_1	GLU	ARG	5.86499795396384	5.52345372027321	6.53401790631155	6.88285798197231
3liiB_2	GLU	ARG	4.52181711262187	5.40162225632263	6.07065111829036	7.34297310358686
3maaC_1	GLU	ARG	16.4350849100332	17.0387672382717	16.8881008405327	17.6717612308451
3n5kA_1	GLU	ARG	23.2144650379887	22.1781950798526	24.5721016805645	23.383688909152
3n5kB_2	GLU	ARG	23.3750092620303	22.1183210257922	25.3973510823471	24.1940890921729
3n8gA_1	GLU	ARG	23.7862395935129	23.9766945386557	24.8337021404381	25.027518394759
3nalA_1	GLU	ARG	22.6768873745935	22.6151967490889	23.8379782070544	23.7969616127774
3namA_1	GLU	ARG	21.4221926282068	22.2672566114463	21.1265910880104	22.1380948818999
3nanA_1	GLU	ARG	21.6909676593738	21.997238372123	21.0056051567195	21.5240385151114
3nr6A_1	GLU	ARG	11.5034940778878	13.5475574182212	9.74159668637539	11.8420919604604
3o4nA_1	GLU	ARG	14.5259088183838	15.0784690204278	13.9857289048515	14.7349799456939
3o4nB_2	GLU	ARG	14.7112807396229	15.2584327832186	14.098623833552	14.8723240282076
3o4qA_1	GLU	ARG	16.4471699997294	16.0625757897045	15.6278568268333	15.543827681752
3odzX_1	GLU	ARG	20.6912810864866	22.5108846783062	22.2084688801367	23.9215060144632
3popA_1	GLU	ARG	14.9975078263023	14.9770640981469	14.726156219462	15.0368803612983
3popB_2	GLU	ARG	14.820826360227	14.8005770157788	14.7507626921458	15.0672049830086
3popC_3	GLU	ARG	14.6184890122064	14.6409890717806	13.9620190875102	14.3210456671292
3popD_4	GLU	ARG	14.8031355124514	15.0718485263089	14.6251723408649	14.5719410855246
3pqbA_1	GLU	ARG	14.9687280688775	14.9149457256807	14.8695772972872	15.1434079717876
3pqbB_2	GLU	ARG	15.1745318543934	14.6050156453186	15.1599480210191	14.911583316335
3pqbD_4	GLU	ARG	13.2807387219236	13.5202762545741	15.1168687564588	15.2053793770494
3slzA_1	GLU	ARG	12.4675953575659	13.6355404366677	14.1166094016942	15.3722146745353
3slzB_2	GLU	ARG	9.45744812304038	10.8144379881712	10.3206560837962	11.6798816774829
3sm2A_1	GLU	ARG	13.117600009148	14.0366842950891	13.3415312839269	14.1996755244618
3sm2B_2	GLU	ARG	9.84822349462074	11.0273606542998	10.7684646073616	11.9885189660775
3sn6A_1	GLU	ARG	16.974214503181	17.8013489657385	18.9226075634411	19.8533726605834
3tlmA_1	GLU	ARG	19.3710440348475	17.7699562182916	20.1554284747311	18.7202839187871
3txoA_1	GLU	ARG	19.8591596247173	19.0791373494715	20.4258520752501	19.8090179968619
3tzoA_1	GLU	ARG	8.51166176489644	6.50976512633136	7.4306329474682	5.23910202229351
3tzoB_2	GLU	ARG	7.57459523671067	6.30200682322703	6.27145023100718	5.34622436865495
3u02A_1	GLU	ARG	14.8750267562785	15.8373857691224	16.6138540381213	17.6284729060687
3u02B_2	GLU	ARG	14.8952222541324	15.9152431021332	16.5903285983129	17.6499099714418
3u02C_3	GLU	ARG	14.9198220498771	15.9710489949784	16.6194953894515	17.8211201948699
3u02D_4	GLU	ARG	15.587845040287	13.4809685853799	16.7769862907496	14.5800568585997
3vqjA_1	GLU	ARG	11.5595876224025	10.3029023580737	11.2939156628691	10.36499734684
3vrkA_1	GLU	ARG	11.6128620933859	10.5478326683732	11.5876725445622	10.8524649273794
3w5aA_1	GLU	ARG	23.8802319293595	22.8714640108586	24.2096229214748	23.297669862027
3w5aB_2	GLU	ARG	23.3467441198982	22.2531740882059	24.2793325072993	23.2700487537091
3w5bA_1	GLU	ARG	24.7067323820857	24.5269255513201	23.8407578109422	23.8380379435892
3w5cA_1	GLU	ARG	21.5582308411428	21.6766040236934	20.6918521403957	20.9030130842422
3w5dA_1	GLU	ARG	19.162194994311	20.9187687018142	19.0075753582618	20.773132888421
3wfzA_1	GLU	ARG	14.8563304352051	15.8645821249726	15.1058329793494	16.0047321127222
3wfzB_2	GLU	ARG	14.8468841849056	15.5982408302988	15.20356879157	15.8633540904816
3wfzC_3	GLU	ARG	15.0085444997175	15.5243017878422	15.3182268556122	15.6145990662585
3wfzD_4	GLU	ARG	14.60665865282	15.1626019864666	15.0517070460463	15.4120813973973
3wrtA_1	GLU	ARG	16.821131858469	18.8922492308354	16.5885735070861	18.5496903208652
3wrtB_2	GLU	ARG	16.9996282606415	19.0336360162739	18.3613674871999	20.3537996698405
3wrtC_3	GLU	ARG	17.1178900861058	19.1822438207838	17.9647610894217	20.0582216061145
3wrzA_1	GLU	ARG	17.2227201393973	19.1308082683404	16.1432737076468	18.1795431735784
3wrzB_2	GLU	ARG	16.0477599059806	18.1541656101293	17.1622687894113	19.156737169988
3ws0A_1	GLU	ARG	18.0255532508714	19.9673733124815	17.1483539443295	19.192688660008
3ws0B_2	GLU	ARG	17.4909898519209	19.4766160048403	18.75975356981	20.6257060242795
3ws0C_3	GLU	ARG	16.9013899132586	18.8924438334483	17.4810714774581	19.5549759140736
3ws1A_1	GLU	ARG	16.9954623061569	18.9844840330202	17.5834242967631	19.528745044165
3ws1B_2	GLU	ARG	16.7898732871931	18.6574718812598	17.0731935501241	19.0580384614996
3ws1C_3	GLU	ARG	16.7444642494169	18.7098249323718	17.4191592793682	19.4320869182906
3ws2A_1	GLU	ARG	16.96160785421	19.0151784898275	17.6041645641024	19.5742746992066
3ws2B_2	GLU	ARG	14.8720417898821	16.9015467339531	17.0815572182398	19.1049657419217
3ws2C_3	GLU	ARG	17.0129205605622	19.0544336310477	17.1358358127055	19.2308532312012
3ws4A_1	GLU	ARG	16.9687706979616	18.5678400736327	17.4104006559298	18.998848096661
3ws4B_2	GLU	ARG	15.9330603777178	17.822169368514	17.2671577858083	19.0162766071595
3ws4C_3	GLU	ARG	16.5705928982641	18.4881097194927	17.5951895698796	19.5634534272454
3ws5A_1	GLU	ARG	15.6709363153578	17.0645539642851	15.190578461665	16.7134115308635
3ws5B_2	GLU	ARG	16.7959350439325	18.6024072366992	17.733141007729	19.3770241523305
3zqsA_1	GLU	ARG	17.8184175784496	18.4168859745615	16.7466390956514	17.4953474100973
3zqsB_2	GLU	ARG	18.4613996219138	19.7806444030522	19.6982215694717	21.0000124761868
4b45A_1	GLU	ARG	20.5365721823288	21.977484341935	22.3424299036609	23.6722689449068
4bdtA_1	GLU	ARG	6.59204285483643	5.99916085798673	8.4682617460728	7.474863543905
4bewA_1	GLU	ARG	21.7679414047355	22.6471316285308	23.1263378207619	24.1573063274861
4bewB_2	GLU	ARG	22.7767252035932	23.9322398868138	24.658098446555	25.8002707350136
4bmhA_1	GLU	ARG	15.9981177955408	16.5638395911093	14.6224873739046	15.010826293046
4ewgA_1	GLU	ARG	9.32102489000003	7.72037751667624	9.53500319874095	8.04778839185027
4ewgB_2	GLU	ARG	9.81397671690737	8.18870325509479	9.01181701989116	7.54274777518114
4ey4A_1	GLU	ARG	5.85223213825289	4.57234688097918	6.99257563419946	6.16681773688829
4ey4B_2	GLU	ARG	5.81402493974699	5.01971453371603	6.81402032576951	6.35510401173734
4ey5A_1	GLU	ARG	6.01061810465446	3.85736801459233	7.4736966756753	5.60708070211228
4ey5B_2	GLU	ARG	6.17634665477902	5.21987825528527	7.04048052337339	6.40111716811995
4ey6A_1	GLU	ARG	6.32055527623958	4.26827787286629	7.65099973859626	5.86390876463814
4ey6B_2	GLU	ARG	5.9303781498316	5.09537486354047	6.77369352716818	6.21820922774396
4ey7A_1	GLU	ARG	9.8266318237736	9.96944677502218	10.8321190447668	10.6787812506859
4ey7B_2	GLU	ARG	5.08341273162036	5.08455445442371	6.16753208341878	6.51532447388462
4ey8A_1	GLU	ARG	6.19594335028977	5.65370002741567	7.85840352743482	6.77170126334586
4fw1A_1	GLU	ARG	13.5582949886776	14.8093837143887	14.0116824471582	15.1228644773403
4fw1B_2	GLU	ARG	14.9205213045657	14.1009526628523	15.4563288331997	14.7768661427246
4fw2A_1	GLU	ARG	13.9175506825016	14.9520633358744	14.1139129230699	14.9788862403051
4fw2B_2	GLU	ARG	15.153140169615	14.3563962748316	15.7112561241933	15.1418652087515
4g2nA_1	GLU	ARG	19.5072184844483	17.4072182154415	17.8034225361305	15.7068493658022
4g2nB_2	GLU	ARG	19.3797199412169	17.3021018954346	17.7485120784814	15.6702343951838
4g2nC_3	GLU	ARG	17.9528074963221	15.8454056748321	19.5652135689851	17.4727783709403
4g2nD_4	GLU	ARG	19.3559993283736	17.2643211856128	17.6890044377856	15.6041952692217
4h1wA_1	GLU	ARG	24.1408173225349	24.569350540867	25.7378551942465	26.2820959019634
4hi5A_1	GLU	ARG	12.5397242393922	12.6899091013293	14.2127499450318	14.5690298235675
4hi6A_1	GLU	ARG	15.6218166997312	13.811373754989	14.6878665911697	12.7088670226736
4hi6B_2	GLU	ARG	18.6366070409825	17.3788362383676	16.4919918445287	15.206159541449
4hi6C_3	GLU	ARG	18.3293003139782	20.1087976766389	16.1560949180178	17.9218902183894
4hi6D_4	GLU	ARG	18.5026671050419	20.0401806628583	20.3777076483102	21.9631481805319
4hitA_1	GLU	ARG	15.7230019080327	17.2565808896201	17.2399426043128	18.8753692414215
4hitB_4	GLU	ARG	17.2261490182803	17.6405429054777	19.2899115083507	19.7300842877064
4hitC_3	GLU	ARG	14.6576795571468	14.7987895788811	13.6628035556397	14.120632068006
4hitD_2	GLU	ARG	17.8506274679631	20.0239039650114	16.3153988918445	18.4183105088387
4i0oA_1	GLU	ARG	16.6025907315696	15.6055934203093	18.3147541889046	17.2669834076483
4j2tA_1	GLU	ARG	21.691163661731	21.9977654547002	21.0070517921959	21.5255659391339
4jmrB_2	GLU	ARG	11.9585916394867	11.9376279888427	13.9164999550893	14.0001106067059
4jmrD_4	GLU	ARG	12.083053380665	12.095077221746	14.0033385305076	14.0377043707296
4jnhB_2	GLU	ARG	12.2438560919344	11.992451125604	12.6828737279845	12.7754487201037
4jxkA_1	GLU	ARG	15.8989391469997	15.675251002775	17.5001978845955	17.3536006062143
4jxkB_2	GLU	ARG	15.0427660687787	15.4462959313876	17.0059835058135	17.3945251731687
4kytA_1	GLU	ARG	21.4517367362179	23.6763011680456	23.062377587751	25.2629022085745
4lfyB_2	GLU	ARG	22.5215893311285	24.7438395363371	20.6888525539722	22.8774061685323
4lswA_1	GLU	ARG	17.1903230917863	15.1510343871301	18.9543844532077	16.8372267609604
4m0eA_1	GLU	ARG	6.25789757027071	4.5130212718311	7.22514947942256	5.85555257853604
4m0eB_2	GLU	ARG	5.9253227760182	4.99917213146337	6.820369564767	6.24699871938517
4m0fA_1	GLU	ARG	6.48346612546098	4.27840063575163	7.81932202943452	5.8559033461969
4m0fB_2	GLU	ARG	6.19098602808955	5.54646851609202	6.88021300542359	6.47602115499941
4m9fA_1	GLU	ARG	10.6946641368488	10.5013294396472	8.53963523811175	8.31495297641544
4m9iA_1	GLU	ARG	11.0568236849468	10.6174481868291	8.91695379600007	8.41209302135919
4m9kA_1	GLU	ARG	10.9694679451649	10.5585717784178	8.7995098727145	8.37774629599154
4m9mA_1	GLU	ARG	10.9046399757168	10.4280165419892	8.67860985411834	8.19336676830715
4m9tA_1	GLU	ARG	6.50139723444122	8.70624362167749	4.39395653141903	6.65125236327716
4mfjA_1	GLU	ARG	15.7585879126272	17.7678440166499	13.7198678565065	15.7872986923033
4mfkA_1	GLU	ARG	16.9162947184069	14.9323918043962	18.4340198003583	16.5307766302736
4mflA_1	GLU	ARG	18.5944848274966	16.7826197299468	16.9623179430171	15.0668821924113
4mfpA_1	GLU	ARG	18.8149633536715	16.8785057395493	17.1070560296037	15.2446741519785
4mfqA_1	GLU	ARG	19.3875495099303	17.5482441856728	18.4770960921894	16.594028022153
4ou8A_1	GLU	ARG	21.2094718698981	20.5412962103174	21.8699598993688	21.0436379697048
4ou8B_2	GLU	ARG	21.2329916403695	20.5565710175603	21.8888731779413	21.0552498679071
4ou8C_3	GLU	ARG	21.2427836217385	20.5519987105877	21.8934494312797	21.0455865919675
4ou8D_4	GLU	ARG	21.2403089902195	20.5645389931309	21.8900474873857	21.0554283024592
4ou9A_1	GLU	ARG	21.1102085731051	20.3409167443358	21.8646268891102	20.9561691394205
4ou9B_2	GLU	ARG	21.1948192490523	20.4221545141545	21.9414173197631	21.0193677830709
4ou9C_3	GLU	ARG	21.0835926018314	20.1885864042037	22.0127035368216	20.9595804585874
4ou9D_4	GLU	ARG	21.0940057836344	20.4729937967069	21.8424534794057	21.0690022782286
4ozqA_1	GLU	ARG	8.60553827485533	6.51918499507415	6.65738875235629	4.46284718537393
4ozqB_2	GLU	ARG	6.96831930956095	4.81363168512091	8.86681515539825	6.77243242860348
4pqeA_1	GLU	ARG	6.79291307172409	5.3945885848691	8.45827245955106	6.69895178367482
4q36A_1	GLU	ARG	17.5172498412279	15.5243775720639	18.8789028812587	16.992948743523
4q38A_1	GLU	ARG	16.0615994222244	14.226145999532	18.0126156346045	16.1534063899847
4uu0A_1	GLU	ARG	21.7805999917358	22.6170760488618	23.5918831380625	24.4496071747584
4uu1A_1	GLU	ARG	21.3651003508058	22.1680442529331	21.2116517037217	22.1537674222693
4xouA_1	GLU	ARG	23.562042228975	23.5233941853636	25.4000290551015	25.4248234212157
4y3uA_1	GLU	ARG	20.7382783518787	23.0070310340122	22.148608850219	24.3879060191727
4yclA_1	GLU	ARG	21.4141152747434	22.9092994436757	20.773662676572	22.1322906406002
4ycmA_1	GLU	ARG	20.9163083501846	22.5977777889774	20.5948168964912	22.1953788208266
4ycnA_1	GLU	ARG	21.0963758498942	22.8932621965503	21.0103786972058	22.6718658473448
4z5qA_1	GLU	ARG	9.06881442086009	9.6468347658701	7.49523782144369	7.7362400428115
4zm3D_4	GLU	ARG	16.7631333884808	17.5035529536149	17.9320571602926	18.4821601821865
4zm4B_2	GLU	ARG	18.5281007121615	18.0574257578427	17.8204889944131	17.5353649805187
4zm4E_5	GLU	ARG	18.7454399254859	18.2672691445656	17.967064340064	17.6665309271515
5a3qA_1	GLU	ARG	21.7140099014438	22.7080534392537	23.1499460474533	24.2839378396503
5a3rA_1	GLU	ARG	21.9381337857166	22.3324064757921	24.1208016035952	24.526727564027
5a3sA_1	GLU	ARG	23.6050056979447	23.2161665224903	25.3027755394542	24.9125229151927
5a3sB_2	GLU	ARG	23.4885476349646	24.585418279948	25.1128612865997	26.3221482026069
5cyxA_1	GLU	ARG	20.5093614966435	21.3973221455396	21.4486156429734	22.1957515979973
5d98A_1	GLU	ARG	20.776410036385	19.6475281651408	22.9426068919816	21.7933048893462
5d98D_2	GLU	ARG	20.7932972132849	19.6791466786545	22.9572635346637	21.8213394181017
5d9aA_1	GLU	ARG	20.7201983822549	19.5065398776923	22.8934767128106	21.6828609044102
5d9aD_2	GLU	ARG	20.7789884498741	19.704799948236	22.9508159549939	21.8785714570216
5d9aG_3	GLU	ARG	20.7773265363954	19.6897558390144	22.9537708013302	21.8686843911562
5d9aJ_4	GLU	ARG	20.7528567190158	19.6063957677081	22.9282098298144	21.7850491163091
5de9A_1	GLU	ARG	8.34084324274231	6.06598491590607	7.02008340406295	4.80357949866555
5de9B_2	GLU	ARG	7.88799854208911	5.99258166402428	6.48342386397804	4.85203101803771
5e55A_1	GLU	ARG	18.5125592774203	17.4123446439588	19.8169393701449	18.6394312413228
5e55B_2	GLU	ARG	19.830409123364	18.3170001364852	21.3442371379255	19.9459028624928
5ejkA_1	GLU	ARG	16.6391327298029	18.1003281185729	17.1768612383054	18.6685611122014
5ejkB_2	GLU	ARG	15.5876867430674	16.5353508278476	15.5557062520478	16.3152439761102
5ejkC_3	GLU	ARG	16.5718249145953	16.2614553776714	16.6798667260863	16.297143123873
5ejkE_5	GLU	ARG	17.113542415292	16.2090253254167	16.7766290416162	15.7893870052007
5ejkF_6	GLU	ARG	15.3703098537407	15.2404667251367	14.7764989425777	14.3323377716268
5ejkG_7	GLU	ARG	16.4832045428066	15.5029636521537	16.3974853559929	15.1420350679821
5ejkH_8	GLU	ARG	15.5299518994748	16.9680631186945	15.9875640733665	17.609644942474
5fpqA_1	GLU	ARG	5.96688746332625	5.05809628219946	6.68466551145231	6.18542456101438
5fpqB_2	GLU	ARG	6.43601522683096	5.37332401777521	7.36508065128957	6.54484789739227
5h6sA_1	GLU	ARG	23.0935321897712	24.6278144178488	22.3203514533262	23.8472105077302
5h6sB_2	GLU	ARG	22.5144984843101	21.6277597545377	23.6180482047099	22.6130875600834
5h6sC_3	GLU	ARG	23.3368512657556	22.16198136449	24.1642689523188	22.9439313327076
5h6sD_4	GLU	ARG	21.2558352223572	23.4766270362674	22.0807320983703	24.331077205911
5h6tA_1	GLU	ARG	22.8784917990675	24.1914395603073	24.0121666244427	25.4113784159774
5h6tB_2	GLU	ARG	23.0550297549147	24.2611583606389	23.9861712034247	25.2662175443813
5hf5A_1	GLU	ARG	6.40373836130115	5.08124482779564	7.53984655016268	6.52048602482974
5hf5B_2	GLU	ARG	5.75492667199157	4.82580832607347	6.74369260865292	6.16472846117329
5hf6A_1	GLU	ARG	6.33392453380998	4.90439170540038	7.64666365155419	6.49524402928789
5hf6B_2	GLU	ARG	5.96590253021284	5.08068154876882	7.02213799351736	6.46599396844754
5hf8A_1	GLU	ARG	6.40817790015227	5.04232773627419	7.65442159800464	6.55580849323712
5hf8B_2	GLU	ARG	5.75987300207218	5.08384136259187	6.69538184123953	6.38734921544141
5hf9A_1	GLU	ARG	6.16903930932524	4.66618270109519	7.57338933371315	6.41233350661053
5hf9B_2	GLU	ARG	6.20874141835525	5.02304220567576	7.15413824300314	6.36680241565576
5hfaA_1	GLU	ARG	6.08202277207181	4.74888765923137	7.27931494029486	6.33965338169209
5hfaB_2	GLU	ARG	5.94271192301966	4.85534900908266	6.88703753438298	6.15803970432149
5hq3A_1	GLU	ARG	6.33350850634938	4.73970178386784	7.29534056778709	6.2401949488778
5hq3B_2	GLU	ARG	6.13312717950639	4.4017035338605	7.13528702996592	5.9179440686779
5ib9A_1	GLU	ARG	25.6261262971991	26.1698972485564	27.1578944876071	27.6025844079862
5j53A_1	GLU	ARG	23.7332005467404	23.6173895993842	24.4830492771652	24.1683705923507
5j54A_1	GLU	ARG	23.5463499253048	23.4898711293059	24.3097166954512	24.0523269142676
5j55A_1	GLU	ARG	23.6199378234851	23.5486777175195	24.3549117572657	24.0817772479628
5jciA_1	GLU	ARG	11.3582018823404	10.8766054447148	9.6138884432887	8.92572478849757
5jckA_1	GLU	ARG	12.8528516291133	11.8291305682201	11.9490684992597	11.099748150296
5jcmA_1	GLU	ARG	12.4756683588496	11.8136883740854	11.6366997469214	10.6772598076473
5jcmB_2	GLU	ARG	7.08348932377257	6.63972747934733	5.80617963897088	4.80273671982964
5kjaA_1	GLU	ARG	21.3490304463692	20.6432509067734	21.9236402999137	21.0577898412915
5kjaB_2	GLU	ARG	21.2721545923303	20.6364016485433	21.8408636505061	21.0443337979609
5kjaC_3	GLU	ARG	21.3467465905229	20.6924369033712	21.9406867258069	21.1241681729719
5kjaD_4	GLU	ARG	21.3007427100559	20.6581138780867	21.8614632172689	21.0561077837287
5kjaE_5	GLU	ARG	21.3272061461411	20.6858092662579	21.9025787751123	21.0991979468415
5kjbA_1	GLU	ARG	21.4521368865668	20.7829532068953	21.9002236061644	21.0950564113965
5kjbB_2	GLU	ARG	21.4742438050796	20.807491199085	21.9228393462161	21.121525229017
5kjbC_3	GLU	ARG	21.5366963808287	20.8569549790951	21.9984396264826	21.1818047861838
5kjbD_4	GLU	ARG	21.4731854646673	20.8179550628778	21.9175691398476	21.1241810728842
5kjbE_5	GLU	ARG	21.4774711267412	20.8207519796956	21.9295261462714	21.1354629473783
5kjdA_1	GLU	ARG	21.3297246348845	20.6140558357641	22.0158432498054	21.1548216017058
5kjdB_2	GLU	ARG	21.2603391083021	20.5668876838476	21.9480789136544	21.1098877780058
5kjdC_3	GLU	ARG	21.2979150857543	20.5843959833656	21.997647374208	21.1363403880615
5kjdD_4	GLU	ARG	21.2619965431283	20.5687657140627	21.9494727499318	21.1089839641798
5kjdE_5	GLU	ARG	21.3059126770012	20.6109321235115	21.9966099660834	21.1542726180788
5kk0A_1	GLU	ARG	21.3909056610514	20.6156939732816	21.7328771680144	20.8529026516694
5kk0B_2	GLU	ARG	21.3954726986809	20.5683417416184	21.713878741487	20.7894780598263
5kk0C_3	GLU	ARG	21.6483201426808	20.8320916376633	21.6469830461429	20.7412407054159
5kk0D_4	GLU	ARG	21.5907346331708	20.7925116568442	21.603017682722	20.7115579809922
5m1hA_1	GLU	ARG	20.1750350929063	19.6037185248105	21.8533199537279	21.2270885898184
5ncqA_1	GLU	ARG	20.2434164606669	21.2115918073114	21.7191327635336	22.6647023585133
5v2dA_1	GLU	ARG	21.3099126464657	20.1637632152334	22.1557354651115	20.8246058786235
5v2dB_2	GLU	ARG	21.1779606903025	20.2190196102581	22.0074802283224	20.8536681905127
5v2dC_3	GLU	ARG	21.2642424976767	20.2028365582658	22.0309277380686	20.7793196471877
5v2dD_4	GLU	ARG	21.2779080973671	20.2516015662959	22.128492289354	20.9105584334804
5vaiA_1	GLU	ARG	16.5797047621482	16.879088541743	17.666940114236	17.726452860062
5xa7A_1	GLU	ARG	22.7907321075915	21.0694440837911	23.5820043465351	21.7294813789929
5xa8A_1	GLU	ARG	24.74326837748	25.6128074603313	23.5253848215072	24.2440465475547
5xa9A_1	GLU	ARG	23.0947880916886	23.8772511399449	24.9883592298494	25.6665490863108
5xaaA_1	GLU	ARG	23.7830627338028	24.9788881457922	25.6137646588704	26.8198991422414
5xabA_1	GLU	ARG	22.9296214098707	23.9014374881512	22.7194722429902	23.8769049292407
5zmvA_1	GLU	ARG	20.4764353831423	22.741854212003	19.8788788667772	22.1270959233244
5zmwA_1	GLU	ARG	23.040221309701	22.8040619627294	21.318267964354	21.0305352047921
6au6A_1	GLU	ARG	18.3374749079583	17.2263265091545	16.5948076819227	15.3738447045624
6b3jA_1	GLU	ARG	18.6095857826014	19.8898358967589	20.4693719737563	21.6944397023753
6bigA_1	GLU	ARG	21.3234783747868	20.6604112495371	22.1965629771819	21.3928199870891
6bigB_2	GLU	ARG	21.3274491911246	20.6501950111857	22.199590671902	21.3811083201971
6bigC_3	GLU	ARG	21.3641590286161	20.6880783544533	22.2625125715855	21.4459994171407
6bigD_4	GLU	ARG	21.3698078138293	20.7020836149408	22.2397945359214	21.4323562167112
6cqtA_1	GLU	ARG	5.94660382066941	5.09603708777713	7.58718267870228	6.18106511856977
6cqtB_2	GLU	ARG	6.17546119735199	4.33981808374499	7.41431648906357	6.00955181357145
6cquA_1	GLU	ARG	4.94010131475054	5.35218590857979	6.43823555021094	6.14838987052708
6cquB_2	GLU	ARG	6.67426123252604	5.94473220591138	8.40305236208843	7.22664424197013
6cqvA_1	GLU	ARG	4.25859906542046	5.20144489541128	5.42224916432286	6.64952291521731
6cqvB_2	GLU	ARG	6.22359751269312	5.29479829644151	7.0335722787215	6.35853520867815
6cqwA_1	GLU	ARG	5.06322525669163	4.78239375208692	6.90401723636319	6.01900240903757
6cqwB_2	GLU	ARG	6.29650617406192	4.32871066254144	7.74006530980197	6.04058912689814
6cqxA_1	GLU	ARG	5.3203207610068	5.32339168200124	7.06110657050296	6.43807471221016
6cqxB_2	GLU	ARG	6.43040605249777	4.70307282529199	7.80610005060145	6.40216728928571
6cqyA_1	GLU	ARG	5.03109560632672	5.27853777101197	6.54600687442352	6.06181672438222
6cqyB_2	GLU	ARG	5.22272112983261	5.95426343051767	6.81881463305757	6.90738069024721
6cqzA_1	GLU	ARG	4.1808167862273	5.04701902116487	5.90758275439287	6.05381483033632
6cqzB_2	GLU	ARG	5.8466923127526	4.24837733729009	6.87310097408732	5.71758497969202
6dc6A_1	GLU	ARG	14.2667670479334	12.4923077531735	13.8328066204946	11.8457993398504
6dc6C_2	GLU	ARG	16.2053111355506	14.3872737167262	14.9245862254201	13.2962982066439
6eacA_1	GLU	ARG	22.4631854152522	23.8142079649943	24.3702254811071	25.6884613396755
6eacB_2	GLU	ARG	22.3667011649014	23.757507655476	24.0397482099959	25.4305906144549
6eacC_3	GLU	ARG	22.8905214444757	24.0422242315473	24.7613568489289	25.8942936764068
6eacD_4	GLU	ARG	23.0582810504166	24.2233887596265	25.0392304194837	26.1312613166682
6eg8I_1	GLU	ARG	19.2082789182165	17.6836734023223	19.2322214265539	17.849588370604
6eg8J_2	GLU	ARG	17.9965279706948	17.6215632393951	16.690412277712	16.0963871101561
6eg8K_3	GLU	ARG	16.9965170843911	16.3713027887215	18.3770528105026	17.9555385884133
6eg8L_4	GLU	ARG	19.2679593885808	17.9911625527646	19.2362304779289	17.8757136361042
6f25A_1	GLU	ARG	5.62312464564854	5.7475600344146	7.11602763710204	7.62577571013599
6f25B_2	GLU	ARG	6.23842306223295	6.42328515788455	8.22478614736576	8.05690469457098
6f5pA_1	GLU	ARG	19.7950859053453	18.6669530722076	21.9473826229917	20.8144279047011
6f5pD_2	GLU	ARG	19.7992785222088	18.6705533661967	21.950059999918	20.8161120529267
6fw2A_1	GLU	ARG	16.7862938732765	18.9112659015731	16.964099917178	19.1224907896435
6gdgD_1	GLU	ARG	21.6699487078304	20.4211192886188	21.1518920666686	19.7257979813238
6hefA_1	GLU	ARG	21.4284873007872	23.5970366995519	23.0393078238041	25.2501030888985
6iixA_1	GLU	ARG	15.2657446919566	13.4038495216859	17.4220075192269	15.5404118671289
6mo0A_1	GLU	ARG	4.75461396960889	6.87258241129199	6.35427226360344	8.31379125309266
6mo0B_2	GLU	ARG	4.6179650280183	4.51900763442595	2.67378439669319	2.7118355407362
6mo1A_1	GLU	ARG	7.28086842347807	8.99083677974414	5.5077532624474	7.32528040418932
6mo1B_2	GLU	ARG	6.5070855227206	6.991210553259	8.40708326353439	8.8970519836629
6mo2A_1	GLU	ARG	7.31971495346642	9.05579692793517	5.45338216155809	7.27023012015438
6mo2B_2	GLU	ARG	6.45639171674086	6.93435570186589	8.32372596857921	8.84782645625467
6nbfA_1	GLU	ARG	19.8811582409074	20.9390778450246	21.417960757271	22.4045756264206
6nbhA_1	GLU	ARG	18.5897130962261	17.1299158783691	20.0082244589569	18.7006426360166
6nbiA_1	GLU	ARG	19.2434030514356	17.7631283280845	20.8152977158627	19.4658357642306
6neaA_1	GLU	ARG	5.29756755501994	5.18324483311371	7.08819024857544	6.37334872731753
6neaB_2	GLU	ARG	4.82588323522237	5.01231104382003	6.54622708130418	6.54134619172538
6ni3A_1	GLU	ARG	18.741283147106	19.4303424828282	20.372247814122	20.9733352140283
6o4wA_1	GLU	ARG	9.89133833209642	10.089869077446	10.5322682267401	11.0026881260899
6o4wB_2	GLU	ARG	9.97497924809871	9.49018861772516	10.9867513851912	10.1921091536541
6o4xA_1	GLU	ARG	6.71687390085597	7.76911204707462	5.1604827293578	5.86540868141343
6o4xB_2	GLU	ARG	10.1011115229959	9.77749032216345	10.9853284429734	10.379766664044
6o50A_1	GLU	ARG	5.59195582958235	4.88863385824711	7.11223825528926	6.21171667093727
6o50B_2	GLU	ARG	4.19189742240909	5.16240505965969	6.2044555764386	6.70880443894439
6o52A_1	GLU	ARG	4.46143979002295	3.98566293105677	6.06095512275087	6.02479020381623
6o52B_2	GLU	ARG	5.18409857159372	5.24339603692111	6.49375392203924	7.1158376878622
6o5rA_1	GLU	ARG	5.18066578732888	4.44408134489006	6.53912929983801	6.33055961191424
6o5rB_2	GLU	ARG	4.66830472441548	4.68861322781054	6.59676344884367	6.26271786048199
6o5sA_1	GLU	ARG	4.35561086416131	4.09230558487511	6.39265617720834	5.65204547044696
6o5sB_2	GLU	ARG	4.54633588728329	4.93949956979449	6.29781874937664	6.13470284528925
6o5vA_1	GLU	ARG	5.16954437063848	6.45892336229499	6.32793623545623	8.07095353722223
6o5vB_2	GLU	ARG	5.60732672491982	5.48973186959073	7.32451957468884	6.66150268332905
6o66A_1	GLU	ARG	5.7190372441522	7.04808669072677	7.04328907542494	8.19089335787008
6o66B_2	GLU	ARG	6.79051176274662	6.94511986937591	5.29889299759865	6.11254685053618
6o69A_1	GLU	ARG	5.54129118527442	3.78529483660124	6.96394744379939	5.65330142483134
6ojrA_1	GLU	ARG	21.4040723461681	20.6405072854327	22.3270429748321	21.3634798195425
6ojrB_2	GLU	ARG	21.6786214045082	21.040976165568	22.4543154426939	21.6096429864077
6ojtA_2	GLU	ARG	21.2741262805315	20.3941614439035	22.208936512134	21.1470766064721
6ojtB_1	GLU	ARG	20.8415775554539	20.2640409099469	21.824420175574	21.0409735753838
6ojwA_2	GLU	ARG	21.4706206244719	20.6910215069242	22.465544573858	21.490016333172
6ojwB_1	GLU	ARG	21.0592860752686	20.2496630095417	22.0042480671347	20.9945315022746
6q1f5_1	GLU	ARG	4.63022764019223	5.12768124984386	4.50284809870376	4.39232079884884
6q1fS_2	GLU	ARG	3.93114359951401	4.92546150121995	4.21632292406546	4.70347084608802
6q1fT_3	GLU	ARG	4.18470285683463	5.01739992426355	4.46349213060807	4.84849770547539
6q1fU_4	GLU	ARG	4.701228988254	5.27883509876939	4.21760808990122	4.44139505110727
6q1fV_5	GLU	ARG	4.70044827649447	5.27748756512035	4.2178921275917	4.44095901805006
6qa9B6_1	GLU	ARG	18.6892279669333	18.7199781249872	20.0943345498178	19.9184909568973
6qc3B6_1	GLU	ARG	19.3907302853709	19.2964961068066	21.0771587032029	20.8489178136421
6qc6B6_1	GLU	ARG	18.4681731635806	19.0814630990393	20.1598984868476	20.6272031308173
6qc7B6_1	GLU	ARG	17.2961065271927	18.3749843265239	19.1849439404966	20.1916357435449
6qc8B6_1	GLU	ARG	19.1330058537596	19.0272769728093	20.8598571663374	20.5992227766
6r3qB_1	GLU	ARG	20.624481593485	20.9130119303748	20.693752245545	20.776443993138
6r4oB_1	GLU	ARG	18.4202033104958	18.2077819077448	18.738208051999	18.4261961619863
6r4pB_1	GLU	ARG	19.6864803101011	19.830775829503	19.8592336710156	19.8309221419479
