# Supplementary material for: PP2A/B55α substrate recruitment as defined by the retinoblastoma-related protein p107
Source: eLife. 2021 Oct 18;10:e63181. doi: 10.7554/eLife.63181 (PMC8575462; doi:10.7554/eLife.63181)
Supplement: Figure 7—figure supplement 1—source data 2. [file elife-63181-fig7-figsupp1-data2.txt]

PepStruct	OE1	OE2	NH1	NH2	Avg	Max	Min
1gq9B_2	5.7342494713781	2.57756978567021	3.64403787027523	4.32725629007573	4.07077835434982	5.7342494713781	2.57756978567021
1gqcA_1	4.6991609889426	3.05679063725339	2.73525501553328	5.03032692774535	3.88038339236866	5.03032692774535	2.73525501553328
1gqcB_2	5.19156325204653	1.91961376323468	3.37572866208171	3.54284306736835	3.50743718618282	5.19156325204653	1.91961376323468
1h7eB_2	5.41422838454382	2.56523858539513	3.57136416513354	4.09812774325057	3.91223971958076	5.41422838454382	2.56523858539513
1h7fB_2	5.61412272755058	2.6798501823796	3.84601950073059	4.0525500613811	4.04813561801047	5.61412272755058	2.6798501823796
1h7gB_2	5.50573455589715	2.46073241129546	3.57161490085367	3.92739977593318	3.86637041099487	5.50573455589715	2.46073241129546
1h7hB_2	5.61629708972024	2.60779772988627	3.80719397982294	3.94485601765134	3.9940362042702	5.61629708972024	2.60779772988627
1h7tB_2	5.99005467420791	3.08179184890868	4.12777167488707	4.4700834444113	4.41742541060374	5.99005467420791	3.08179184890868
1kjuA_1	3.59666248068956	3.74054220668608	2.45688196704685	4.86072319722076	3.66370246291081	4.86072319722076	2.45688196704685
1okgA_1	4.3189342435374	2.36099216432414	3.18444594866988	3.48786367279456	3.3380590073315	4.3189342435374	2.36099216432414
1r27A_1	5.61950709582255	3.21168071264875	4.4664673960525	4.36377336716746	4.41535714292281	5.61950709582255	3.21168071264875
1su4A_1	3.90536502775349	2.08830720920079	1.54919107924103	4.68327983362088	3.05653578745405	4.68327983362088	1.54919107924103
1t5sA_1	4.7289403675665	3.8683601176726	4.8574226705116	4.07088467043713	4.38140195654696	4.8574226705116	3.8683601176726
1t5tA_1	4.8522401012316	3.6572030296389	4.77395705887684	4.0218753088578	4.32631887465128	4.8522401012316	3.6572030296389
1vfpA_1	3.41538299462886	1.09792622702985	1.72692038033025	2.84457448487467	2.27120102171591	3.41538299462886	1.09792622702985
1vfpB_2	3.46680544594011	1.26150465714559	1.60179461854509	2.75329275595604	2.2708493693967	3.46680544594011	1.26150465714559
1wpgA_1	3.00218270596578	0.792674586447677	2.08997535870641	3.57765649552888	2.36562228666219	3.57765649552888	0.792674586447677
1wpgB_2	3.48920922273228	1.7011025836204	2.02728463714398	4.07371255736092	2.82282725021439	4.07371255736092	1.7011025836204
1wpgC_3	3.49821454459271	1.69596757044467	2.02743705204379	4.07144360147602	2.8232656921393	4.07144360147602	1.69596757044467
1wpgD_4	3.01829306065531	0.810171586764184	2.07339745345653	3.56912846504577	2.36774764148045	3.56912846504577	0.810171586764184
1xp5A_1	1.3912375785609	1.10511311638221	1.32645768873342	1.21005661024598	1.25821624848063	1.3912375785609	1.10511311638221
2agvA_1	3.7351323939052	1.61763963848565	3.24251707782704	2.3152729860645	2.7276405240706	3.7351323939052	1.61763963848565
2agvB_2	3.74283234997241	1.62039933349776	3.25237789932228	2.32561497243202	2.73530613880612	3.74283234997241	1.62039933349776
2biwA_1	4.28615701998889	2.30818586773249	2.08608964332792	4.50858359132888	3.29725403059454	4.50858359132888	2.08608964332792
2biwB_2	3.89989256262272	2.12675221875986	1.8905348449579	4.13525960490995	3.01310980781261	4.13525960490995	1.8905348449579
2biwC_3	3.96303557894703	1.80987541007661	1.44465982154969	4.33258698700903	2.88753944939559	4.33258698700903	1.44465982154969
2biwD_4	4.00998478800107	2.0531814337754	1.73765416582242	4.32498936414877	3.03145243793691	4.32498936414877	1.73765416582242
2bixA_1	4.00848038538297	2.26751493931131	2.12750111633343	4.1528710550654	3.13909187402328	4.1528710550654	2.12750111633343
2bixB_2	4.0253075658886	2.24168106562909	2.14593010137795	4.1261342682952	3.13476325029771	4.1261342682952	2.14593010137795
2by4A_1	3.05392174097504	3.32253201639954	3.85591325109888	2.98791666550458	3.30507091849451	3.85591325109888	2.98791666550458
2c88A_1	3.14150059684858	2.76163683347394	2.38240172934793	3.42790956706854	2.92836218168475	3.42790956706854	2.38240172934793
2c8kA_1	3.01741279907142	3.19365135855497	2.62149480258878	3.37317713735879	3.05143402439349	3.37317713735879	2.62149480258878
2c8lA_1	3.17563552694575	2.5654167302799	2.5073838956171	3.19026237165535	2.85967463112452	3.19026237165535	2.5073838956171
2c9mA_1	3.36785480684664	1.17547437232804	1.19528783144479	3.20372736043503	2.23558609276362	3.36785480684664	1.17547437232804
2c9mB_2	3.3751247384356	1.16235063556571	1.19612206734931	3.20232618575934	2.23398090677749	3.3751247384356	1.16235063556571
2dqsA_1	3.67497619039906	2.48078717345926	3.72896956276127	2.88546945920417	3.19255059645594	3.72896956276127	2.48078717345926
2earA_1	3.8461281829913	1.29359267159334	2.53233706287295	2.5801877838638	2.56306142533035	3.8461281829913	1.29359267159334
2eatA_1	3.82645802276727	1.11841763219291	2.22626885168885	2.70769163680061	2.46970903586241	3.82645802276727	1.11841763219291
2eauA_1	4.01172930293159	1.61891383340806	3.47519236877615	2.52410974404838	2.90748631229105	4.01172930293159	1.61891383340806
2ek8A_1	1.78679293708028	0.83146256680623	0.848118505870496	0.944926452164398	1.10282511548035	1.78679293708028	0.83146256680623
2ek9A_1	1.95094336155614	0.912083877721781	0.900845713760133	0.894112968254012	1.16449648032302	1.95094336155614	0.894112968254012
2k4wA_1	2.79049977602579	1.42874770341023	1.71087141539041	2.4214848750302	2.08790094246416	2.79049977602579	1.42874770341023
2o9jA_1	3.84756715341006	0.76171779551222	1.78069031557988	2.51146192485572	2.22535929733947	3.84756715341006	0.76171779551222
2oa0A_1	3.9171940212351	2.5708936189582	2.64755283233404	3.76719763219293	3.22570952618007	3.9171940212351	2.5708936189582
2qfvA_1	3.68555925199962	1.0649774645503	2.43557837073661	2.29811618505244	2.37105781808474	3.68555925199962	1.0649774645503
2qfvB_2	3.81163442633209	1.36226392450215	2.01475159759212	3.16159848810692	2.58756210913332	3.81163442633209	1.36226392450215
2qfvC_3	3.68988278946635	1.02636981639173	2.40890576818604	2.29818580623935	2.35583604507087	3.68988278946635	1.02636981639173
2qfvD_4	3.70193760077071	1.02938282480329	2.46515983254636	2.23427505021204	2.3576888270831	3.70193760077071	1.02938282480329
2qfwA_1	3.66726205772099	1.14862744177562	2.74544968994152	2.41217412306823	2.49337832812659	3.66726205772099	1.14862744177562
2qfwB_2	3.94052661455293	1.275421106929	2.5702108862893	2.36594632229896	2.53802623251755	3.94052661455293	1.275421106929
2qfwC_3	4.14601410996152	1.77141581792644	3.50374042988347	2.76826118709922	3.04735788621766	4.14601410996152	1.77141581792644
2qfwD_4	3.88144882743544	1.32425450726059	2.30207341325163	2.6165219280564	2.53107466900102	3.88144882743544	1.32425450726059
2qfwE_5	4.14713274443922	1.55838313645907	3.00175332097759	2.52906148600622	2.80908267197053	4.14713274443922	1.55838313645907
2qfwF_6	3.98655502909467	1.67822465718985	2.51530614438879	2.88144495002074	2.76538269517351	3.98655502909467	1.67822465718985
2qfxA_1	4.64585546482023	1.61752465205325	1.88596129334618	4.33563513224994	3.1212441356174	4.64585546482023	1.61752465205325
2qfxB_2	4.17957820838419	1.18104402966189	1.89257338034751	3.39498188507686	2.66204437586761	4.17957820838419	1.18104402966189
2qfxC_3	4.06449135809144	1.04404693381093	1.68891533239532	3.28338453428775	2.52020953964636	4.06449135809144	1.04404693381093
2qfxD_4	4.11668616729524	1.06540978031929	1.66887566942537	3.43797629427545	2.57223697782884	4.11668616729524	1.06540978031929
2qfxE_5	4.00255543371981	1.06931847454348	1.68075132009467	3.28737433219887	2.50999989013921	4.00255543371981	1.06931847454348
2qfxF_6	4.10687326320158	1.18670510237379	1.70351019955854	3.55942073939005	2.63912732613099	4.10687326320158	1.18670510237379
2qfyA_1	4.03003436709912	1.24707978894696	2.19968565936136	2.9448201982464	2.60540500341346	4.03003436709912	1.24707978894696
2qfyB_2	3.60370295668219	1.27728031379177	3.14274975141197	2.79106682112772	2.70369996075341	3.60370295668219	1.27728031379177
2qfyC_3	4.48523600270933	2.02618903362939	3.52152097821381	3.01041043713312	3.26083911292141	4.48523600270933	2.02618903362939
2qfyD_4	4.53688858139584	1.92066681129237	3.72835365811775	2.82788083200123	3.2534474707018	4.53688858139584	1.92066681129237
2qfyE_5	3.99050711063143	1.41275546362419	2.85954611783059	2.41830849975763	2.67027929796096	3.99050711063143	1.41275546362419
2qfyF_6	3.93322119896657	1.17482339098266	1.69236668603468	3.39358733495986	2.54849965273594	3.93322119896657	1.17482339098266
2x8xX_1	4.81455937755471	2.88896573188399	2.58057377340776	4.54236039961604	3.70661482061563	4.81455937755471	2.58057377340776
2yfyA_1	3.84120007289389	2.7696595458648	3.14632102621458	3.50723095903306	3.31610290100158	3.84120007289389	2.7696595458648
2zbdA_1	1.7453472433874	1.78072148299502	1.71674255495691	1.80097778997965	1.76094726782975	1.80097778997965	1.71674255495691
2zbeA_1	3.27571625755345	0.724514320079319	1.65654338910878	2.13757853656889	1.94858812582761	3.27571625755345	0.724514320079319
2zbeB_2	3.25680134487813	0.697060972942825	1.66279072645959	2.13057855992216	1.93680790105068	3.25680134487813	0.697060972942825
2zbfA_1	3.37567904280013	0.776266062635741	1.85080685107874	2.09709322634927	2.02496129571597	3.37567904280013	0.776266062635741
2zbgA_1	3.01327828120803	0.689438177068837	1.77106465155849	1.6911031902282	1.79122107501589	3.01327828120803	0.689438177068837
3ar2A_1	2.35930922093735	1.74141723891777	1.73927024927123	2.35901610846556	2.04975320439798	2.35930922093735	1.73927024927123
3ar3A_1	2.83756251032466	2.23206742729694	2.0111325167676	3.06745790517164	2.53705508989021	3.06745790517164	2.0111325167676
3ar4A_1	2.92281508138986	1.9107666000849	3.15693221339958	2.32277291184481	2.57832170167979	3.15693221339958	1.9107666000849
3ar5A_1	3.81093072621374	3.31248577355435	4.16677105202577	3.17235007525966	3.61563440676338	4.16677105202577	3.17235007525966
3ar6A_1	4.22971772107785	2.51008226956807	3.50539555542595	3.07783316636883	3.33075717811018	4.22971772107785	2.51008226956807
3ar7A_1	4.1652261643277	1.79739366862132	2.96037109160321	2.61794174877899	2.8852331683328	4.1652261643277	1.79739366862132
3ar8A_1	2.74089000144114	0.680615162922483	1.68766139968893	1.64402128939987	1.6882969633631	2.74089000144114	0.680615162922483
3ar9A_1	4.55901974112857	1.52276097927416	3.18185119073787	2.83651723068978	3.02503728545759	4.55901974112857	1.52276097927416
3b9bA_1	5.61543284173179	2.76070027348135	2.78259537123169	5.54856864425412	4.17682428267474	5.61543284173179	2.76070027348135
3b9rA_1	1.63274155946371	2.07224057483681	1.63209344095245	1.91511383473672	1.81304735249742	2.07224057483681	1.63209344095245
3b9rB_2	1.96547144471752	2.1980286622335	0.812804404515621	1.59669439781068	1.64324972731933	2.1980286622335	0.812804404515621
3f1jA_1	6.65569387817679	3.39566517784071	4.3457632241069	5.6161776147127	5.00332497370928	6.65569387817679	3.39566517784071
3fgoA_1	3.836170355967	1.16355231940811	1.27041016998448	3.5194229640667	2.44738895235657	3.836170355967	1.16355231940811
3fgoB_2	3.53150138043297	1.34679062960803	0.838955302742642	2.96388039569751	2.17028192712029	3.53150138043297	0.838955302742642
3fpbA_1	4.48494303196819	1.28183930350103	1.37006167744376	4.06007844751798	2.79923061510774	4.48494303196819	1.28183930350103
3fpsA_1	3.94629104349895	2.61146893529293	2.50217285573959	4.04514733971458	3.27627004356151	4.04514733971458	2.50217285573959
3ir6A_1	4.50068417021235	4.32023031793445	2.93109365254678	5.89884556502372	4.41271342642932	5.89884556502372	2.93109365254678
3j7tA_1	4.77758715252794	2.46705208700586	2.05122646238781	5.47443951469007	3.69257630415292	5.47443951469007	2.05122646238781
3n5kA_1	3.41845842449488	1.14265042773369	1.15207161235749	3.35703649071618	2.26755423882556	3.41845842449488	1.14265042773369
3n5kB_2	3.77515165258298	1.30711629168946	0.68390496415803	3.13174887243533	2.22448044521645	3.77515165258298	0.68390496415803
3n8gA_1	3.19428959238201	1.74588802619183	1.32386441903995	2.25934968519705	2.13084793070271	3.19428959238201	1.32386441903995
3nalA_1	3.85062774103132	2.13101431248126	1.50666386430418	2.82486212052907	2.57829200958646	3.85062774103132	1.50666386430418
3namA_1	3.57593526227755	2.67400243081415	2.99568923621927	3.30208691587608	3.13692846129676	3.57593526227755	2.67400243081415
3nanA_1	3.47691515570915	2.8963834345611	2.77188185173899	3.58113306091801	3.18157837573181	3.58113306091801	2.77188185173899
3odzX_1	3.95850489452773	1.33077496219308	2.89199948132775	2.40430821651468	2.64639688864081	3.95850489452773	1.33077496219308
3tlmA_1	5.34739132661899	3.2844995052519	2.92628928850173	5.70737882043938	4.316389735203	5.70737882043938	2.92628928850173
3txoA_1	4.94563140559423	3.16670885936803	3.17013469745372	5.04449908315979	4.08174351139395	5.04449908315979	3.16670885936803
3w5aA_1	2.81061238878647	1.24769747935948	0.943205703969182	3.13687535614662	2.03459773206544	3.13687535614662	0.943205703969182
3w5aB_2	3.24061506507638	1.08379195420523	1.01068837927424	3.31294355520887	2.16200973844118	3.31294355520887	1.01068837927424
3w5bA_1	2.00420183614326	1.59911100302637	1.19796911479387	2.44306590168992	1.81108696391335	2.44306590168992	1.19796911479387
3w5cA_1	3.38372073315751	2.99341694389539	2.6384785388553	3.74716572892099	3.1906954862073	3.74716572892099	2.6384785388553
3w5dA_1	4.31531435703125	3.26134236166643	4.3797618656726	3.90444925693753	3.96521696032695	4.3797618656726	3.26134236166643
3wrtB_2	5.7239058343058	3.18501883824884	4.94609553082024	4.21729937282143	4.51807989404908	5.7239058343058	3.18501883824884
3wrtC_3	5.50569396170909	3.43948397292384	5.08376612365282	4.2972598245859	4.58155097071791	5.50569396170909	3.43948397292384
3ws0B_2	5.45109640347701	3.04975244897024	4.60643810335057	3.95856653348153	4.26646337231984	5.45109640347701	3.04975244897024
3zqsB_2	5.20085079578332	2.80948838758945	4.20974785468203	4.15064175760809	4.09268219891572	5.20085079578332	2.80948838758945
4b45A_1	4.23038260680993	1.36688185297779	2.79668911393455	2.67852590056546	2.76811986857193	4.23038260680993	1.36688185297779
4bewA_1	3.7100243934508	1.25250988020055	2.26176435554193	2.58905909550168	2.45333943117374	3.7100243934508	1.25250988020055
4bewB_2	3.18332499126307	0.338156768378217	1.54745888475268	1.68321923705737	1.68803997036283	3.18332499126307	0.338156768378217
4h1wA_1	2.88068481441479	1.23218261633575	1.03383944594893	1.72605301193213	1.7181899721579	2.88068481441479	1.03383944594893
4hi6C_3	4.32039917137294	5.28442390426809	4.94046263015924	4.45804587235259	4.75083289453822	5.28442390426809	4.32039917137294
4hi6D_4	5.38903089618161	2.50834228126864	3.81389263089563	3.54352225899598	3.81369701683547	5.38903089618161	2.50834228126864
4hitD_2	4.52144523355088	4.87759305395602	5.16840739493318	4.31870096209497	4.72153666113376	5.16840739493318	4.31870096209497
4j2tA_1	3.47485783881873	2.89120787907061	2.77498504500475	3.58308763498746	3.18103459947039	3.58308763498746	2.77498504500475
4kytA_1	3.49989499842495	0.739325368156671	2.77485675305951	1.92133651399228	2.23385340840835	3.49989499842495	0.739325368156671
4lfyB_2	2.14674125129229	2.7687934195241	2.99362673023876	2.11295645956087	2.50552946515401	2.99362673023876	2.11295645956087
4ou8A_1	4.0907642317787	2.32827876337864	2.21075846713294	4.21166867167872	3.21036753349225	4.21166867167872	2.21075846713294
4ou8B_2	4.07994362706153	2.32034997360312	2.19829638584063	4.20675516283037	3.20133628733391	4.20675516283037	2.19829638584063
4ou8C_3	4.07679101745478	2.32311385859583	2.19115700030828	4.21384776659053	3.20122741073735	4.21384776659053	2.19115700030828
4ou8D_4	4.07496969313883	2.3229965561748	2.19771472216027	4.20479975742008	3.2001201822235	4.20479975742008	2.19771472216027
4ou9A_1	4.18766975775311	2.31734567986737	2.20490793458593	4.30254912813322	3.25311812508491	4.30254912813322	2.20490793458593
4ou9B_2	4.14452530454333	2.29000152838377	2.16711074936192	4.27099309294689	3.21815766880898	4.27099309294689	2.16711074936192
4ou9C_3	4.27769342052467	2.24964374957458	2.15296005536563	4.37667979180566	3.26424425431764	4.37667979180566	2.15296005536563
4ou9D_4	4.15826466209163	2.30293747201264	2.25683029933577	4.20871488699341	3.23168683010836	4.20871488699341	2.25683029933577
4uu0A_1	4.048036067033	1.68942209053866	2.01569169269509	2.45343453142732	2.55164609542352	4.048036067033	1.68942209053866
4uu1A_1	3.65985218280739	2.64875329164496	3.02486991455831	3.37263531974626	3.17652767718923	3.65985218280739	2.64875329164496
4xouA_1	3.40238813188619	1.42143976305716	0.944655492759131	2.19773952050738	1.99155572705247	3.40238813188619	0.944655492759131
4y3uA_1	3.77826137264218	1.17693330312299	3.07572593057314	2.13672763823563	2.54191206114348	3.77826137264218	1.17693330312299
4yclA_1	3.18662799837069	2.69640019284971	3.15352707297717	3.00508702037063	3.01041057114205	3.18662799837069	2.69640019284971
4ycmA_1	3.58206755938522	2.77793016470897	3.33024338449909	2.978353404148	3.16714862818532	3.58206755938522	2.77793016470897
4ycnA_1	3.509116413002	2.51803514669672	3.09578584530648	2.65076781329486	2.94342630457501	3.509116413002	2.51803514669672
5a3qA_1	3.76593374875342	1.33396476715091	2.2961539582528	2.51717718883673	2.47830741574847	3.76593374875342	1.33396476715091
5a3rA_1	3.95373405782433	1.0102915420808	1.82203567473307	2.66439599158984	2.36261431655701	3.95373405782433	1.0102915420808
5a3sA_1	3.10636845850585	0.292755870991513	0.830537777587509	2.47570939328508	1.67634287509249	3.10636845850585	0.292755870991513
5a3sB_2	2.90574138560196	0.878314863815935	1.40890915250062	1.54688945952838	1.68496371536172	2.90574138560196	0.878314863815935
5cyxA_1	4.1212475053071	2.06261508769814	2.86782757501214	3.31790129449325	3.09239786562766	4.1212475053071	2.06261508769814
5d98A_1	4.9289756542308	1.77227791274393	1.91957026440816	4.32343914031411	3.23606574292425	4.9289756542308	1.77227791274393
5d98D_2	4.92457724073854	1.77984100413492	1.90408455694593	4.30381168268315	3.22807862112563	4.92457724073854	1.77984100413492
5d9aA_1	4.98040339731633	1.79471613354313	1.91416483093802	4.40180360761358	3.27277199235277	4.98040339731633	1.79471613354313
5d9aD_2	4.91715008922852	1.73260526375744	1.94036311034816	4.27214676714178	3.21556630761898	4.91715008922852	1.73260526375744
5d9aG_3	4.92291478699357	1.73777702827491	1.91919644643272	4.28272751876652	3.21565394511693	4.92291478699357	1.73777702827491
5d9aJ_4	4.94823776712478	1.76330428457484	1.91567351080501	4.33485709107002	3.24051816339366	4.94823776712478	1.76330428457484
5e55B_2	5.34355490287131	2.65788713078641	2.61136458580567	5.28670786028507	3.97487861993711	5.34355490287131	2.61136458580567
5h6sA_1	2.24560214641864	1.81617207334547	2.15567019740961	1.91033531088131	2.03194493201376	2.24560214641864	1.81617207334547
5h6sB_2	3.60194752876829	1.37896881763149	1.39680850512874	3.58983314375474	2.49188949882082	3.60194752876829	1.37896881763149
5h6sC_3	3.19564015496113	1.19287635570498	0.957288357810747	3.43003250713459	2.19395934390286	3.43003250713459	0.957288357810747
5h6sD_4	3.38980736915831	1.35732973149489	3.06756858114045	2.18197112721502	2.49916920225217	3.38980736915831	1.35732973149489
5h6tA_1	3.10323476391974	1.27862660694982	2.12516964028757	2.04855290388118	2.13889597875958	3.10323476391974	1.27862660694982
5h6tB_2	3.3938581290325	2.00199125872217	1.75762055063088	1.78741405387784	2.23522099806585	3.3938581290325	1.75762055063088
5ib9A_1	2.11499716311866	1.41295612104552	0.869002876865202	1.15240531064379	1.38734036791829	2.11499716311866	0.869002876865202
5j53A_1	4.36700297687098	2.43234167007844	3.50301555805851	3.37698593423189	3.41983653480996	4.36700297687098	2.43234167007844
5j54A_1	4.56422655003014	2.60550398195819	3.68272643567235	3.56168345028022	3.60353510448522	4.56422655003014	2.60550398195819
5j55A_1	4.4925410404358	2.54448462365171	3.63913533686231	3.48395881146721	3.54002995310426	4.4925410404358	2.54448462365171
5kjaA_1	4.00933124099269	2.33444340261228	2.1541961377739	4.1928702579498	3.17271025983217	4.1928702579498	2.1541961377739
5kjaB_2	4.02872448797383	2.35875348436414	2.21173710010932	4.18031302655674	3.19488202475101	4.18031302655674	2.21173710010932
5kjaC_3	4.0026302602164	2.3100651505964	2.16507759676183	4.15159607861843	3.15734227154827	4.15159607861843	2.16507759676183
5kjaD_4	4.0142775190562	2.35443453933211	2.1987214466594	4.17448092581581	3.18547860771588	4.17448092581581	2.1987214466594
5kjaE_5	4.00464255583441	2.32955897113595	2.18246489089744	4.15653533607017	3.1683004384845	4.15653533607017	2.18246489089744
5kjbA_1	3.9161505333682	2.34874136507194	2.13603955955876	4.133	3.13348286449972	4.133	2.13603955955876
5kjbB_2	3.9049871958817	2.33589897041803	2.12493341072138	4.11870756427305	3.12113178532354	4.11870756427305	2.12493341072138
5kjbC_3	3.88026609912258	2.2994092719653	2.08874962597244	4.09552023557447	3.0909863081587	4.09552023557447	2.08874962597244
5kjbD_4	3.90186942375062	2.33970639183638	2.13146405083454	4.11378147207651	3.12170533462451	4.11378147207651	2.13146405083454
5kjbE_5	3.90159557104526	2.33114499763528	2.12656554096035	4.1103593516869	3.11741636533195	4.1103593516869	2.12656554096035
5kjdA_1	4.0477189872816	2.25075165222643	2.12964175391074	4.17312317095961	3.15030889109459	4.17312317095961	2.12964175391074
5kjdB_2	4.07738249370843	2.27733374804836	2.16915421305171	4.19083881818425	3.17867731824819	4.19083881818425	2.16915421305171
5kjdC_3	4.06743826013377	2.25735907644309	2.14336791055572	4.18586215731001	3.16350685111065	4.18586215731001	2.14336791055572
5kjdD_4	4.07671890127342	2.27895963105975	2.16942019903936	4.19110713296618	3.17905146608468	4.19110713296618	2.16942019903936
5kjdE_5	4.05599309664107	2.25514744529044	2.14593452835822	4.16992098246477	3.15674901318862	4.16992098246477	2.14593452835822
5kk0A_1	3.94766120633471	2.46448797927683	2.16048374212814	4.25439196595706	3.20675622342418	4.25439196595706	2.16048374212814
5kk0B_2	3.95239851229605	2.48835949975079	2.14949691788567	4.29340005124144	3.22091374529349	4.29340005124144	2.14949691788567
5kk0C_3	3.74519505500047	2.59469998265695	2.10480094070674	4.23568294375299	3.17009473052929	4.23568294375299	2.10480094070674
5kk0D_4	3.77294407591737	2.61221342925879	2.13585603447423	4.24954515213099	3.19263967294535	4.24954515213099	2.13585603447423
5m1hA_1	4.01155742823158	3.96006994887716	3.09177699713288	4.6804066062683	3.93595274512748	4.6804066062683	3.09177699713288
5ncqA_1	4.37599360145784	1.70405340291905	2.87563784228821	3.20080817919475	3.03912325646496	4.37599360145784	1.70405340291905
5v2dA_1	4.2463346547346	2.35896184793226	2.09935752076677	4.53017770070888	3.30870793103563	4.53017770070888	2.09935752076677
5v2dB_2	4.26142018580661	2.39444189739488	2.21818078613985	4.46810921979309	3.33553802228361	4.46810921979309	2.21818078613985
5v2dC_3	4.2391368225147	2.44083448844857	2.14825068369592	4.50663599595086	3.33371449765251	4.50663599595086	2.14825068369592
5v2dD_4	4.23310819611311	2.34453364232633	2.14225745418239	4.45868792359367	3.29464680405388	4.45868792359367	2.14225745418239
5xa7A_1	3.62163347123919	1.76778137788585	1.3402936245465	4.22927109559082	2.73974489231559	4.22927109559082	1.3402936245465
5xa8A_1	1.55323855218701	1.64372686295503	1.36090962227475	1.81758878737739	1.59386595619854	1.81758878737739	1.36090962227475
5xa9A_1	3.19745523815424	0.783068962480316	1.4188548199164	1.9015438464574	1.82523071675209	3.19745523815424	0.783068962480316
5xaaA_1	2.96188943075193	1.43472575776697	1.5063074055451	1.55548063311634	1.86460080679508	2.96188943075193	1.43472575776697
5xabA_1	2.79277836571397	1.82123749137777	2.23078932219069	2.41665574710177	2.31536523159605	2.79277836571397	1.82123749137777
5zmvA_1	3.40790639542814	2.80974304875018	3.67741879584037	2.71924658683246	3.15357870671279	3.67741879584037	2.71924658683246
5zmwA_1	2.90091571749336	3.43230039477899	2.26354721620734	3.64923937280086	3.06150067532014	3.64923937280086	2.26354721620734
6b3jA_1	5.31738290891299	2.38965729760566	3.78187122996011	3.78862376068144	3.81938379929005	5.31738290891299	2.38965729760566
6bigA_1	4.08475972365572	2.09785461841377	2.09993571330172	4.08781861143569	3.09259216670173	4.08781861143569	2.09785461841377
6bigB_2	4.08617290383067	2.10050327302768	2.0944135217287	4.09716157845892	3.09456281926149	4.09716157845892	2.0944135217287
6bigC_3	4.0740412369047	2.06213117914452	2.07001787431897	4.07062513626592	3.06920385665853	4.0740412369047	2.06213117914452
6bigD_4	4.06158848235515	2.07767321780881	2.07628153197007	4.06875361750991	3.07107421241098	4.06875361750991	2.07628153197007
6eacA_1	3.29603549738167	0.396142651074081	1.74448731723678	1.69141183630717	1.78201932549993	3.29603549738167	0.396142651074081
6eacB_2	3.26567558094799	0.436698980992629	1.8646101469208	1.76224799616853	1.83230817625749	3.26567558094799	0.436698980992629
6eacC_3	3.12531230439455	0.333262659174411	1.4943071973326	1.63180942514743	1.64617289651225	3.12531230439455	0.333262659174411
6eacD_4	3.09043977453048	0.537275534525815	1.43689108842668	1.55986441718503	1.656117703667	3.09043977453048	0.537275534525815
6f5pA_1	5.42276737468979	2.22590094119213	2.40724863692972	4.81019843665518	3.71652884736671	5.42276737468979	2.22590094119213
6f5pD_2	5.42118861505482	2.22834176014362	2.4025709146662	4.80899417758017	3.7152738668612	5.42118861505482	2.22834176014362
6gdgD_1	3.76725908320625	3.20413904192686	2.25658613839578	4.78542537294231	3.5033524091178	4.78542537294231	2.25658613839578
6hefA_1	3.63829094493555	1.16080489316681	2.65252294994784	1.80566746661726	2.31432156366686	3.63829094493555	1.16080489316681
6nbfA_1	4.74257345752283	2.25611746148111	3.14366235464307	3.38001982242708	3.38059327401852	4.74257345752283	2.25611746148111
6nbhA_1	5.90249786107543	3.24588062010912	3.22097655998922	5.85600589139048	4.55634023314106	5.90249786107543	3.22097655998922
6nbiA_1	5.62447401985288	2.84401213077581	2.84371499978461	5.50865237603536	4.20521338161216	5.62447401985288	2.84371499978461
6ni3A_1	5.23282610068403	2.44331332415636	3.52063190350823	4.14906182166523	3.83645828750346	5.23282610068403	2.44331332415636
6ojrA_1	4.10644286457269	2.13725899226088	2.0829548722908	4.16183925686709	3.12212399649787	4.16183925686709	2.0829548722908
6ojrB_2	3.90403342711099	2.08936090707182	2.02293499648407	3.97558687491545	2.99797905139558	3.97558687491545	2.02293499648407
6ojtA_2	4.18818839117822	2.18064279514092	2.0832969063482	4.28898682674591	3.18527872985331	4.28898682674591	2.0832969063482
6ojtB_1	4.35202090987624	2.31775343813789	2.38020293252487	4.28762031901146	3.33439939988761	4.35202090987624	2.31775343813789
6ojwA_2	4.09506361366951	2.05613083241315	2.03229205578332	4.12228589498594	3.07644309921298	4.12228589498594	2.03229205578332
6ojwB_1	4.29327870048056	2.29654479599245	2.23061381686746	4.36185671474889	3.29557350702234	4.36185671474889	2.23061381686746
6qa9B6_1	5.40632314979414	2.95144049575796	3.49647679814982	4.81045954145755	4.16617499628987	5.40632314979414	2.95144049575796
6qc3B6_1	5.21307059227093	2.49650595833456	3.08080281744872	4.46940868572119	3.81494701344385	5.21307059227093	2.49650595833456
6qc6B6_1	5.47905730942833	2.73140934317798	3.68874206200434	4.39664303759129	4.07396293805048	5.47905730942833	2.73140934317798
6qc7B6_1	6.03589976722609	3.06572373184539	4.32314156603736	4.54261400517367	4.49184476757063	6.03589976722609	3.06572373184539
6qc8B6_1	5.32428455287656	2.54838890281683	3.16778455706824	4.58701002833	3.90686701027291	5.32428455287656	2.54838890281683
6r3qB_1	4.00471022672053	2.85490087393591	2.89646646795712	3.96726165005536	3.43083480466723	4.00471022672053	2.85490087393591
