# Supplementary material for: PP2A/B55α substrate recruitment as defined by the retinoblastoma-related protein p107
Source: eLife. 2021 Oct 18;10:e63181. doi: 10.7554/eLife.63181 (PMC8575462; doi:10.7554/eLife.63181)
Supplement: Figure 7—figure supplement 1—source data 5. [file elife-63181-fig7-figsupp1-data5.zip]

Archive with 1 entries (1 files):
- 6b65b618-d405-4fad-b2ac-e28b8fe3b8dc.pse
