# Supplementary material for: PP2A/B55α substrate recruitment as defined by the retinoblastoma-related protein p107
Source: eLife. 2021 Oct 18;10:e63181. doi: 10.7554/eLife.63181 (PMC8575462; doi:10.7554/eLife.63181)
Supplement: Figure 7—figure supplement 2—source data 1. [file elife-63181-fig7-figsupp2-data1.txt]

	2IE3A	2IE4A	3K7VA	3K7WA	1B3UA	1B3UB	6EF4A
2IE3A	0	147.7439339	128.589184	162.4040119	4880.718258	4541.085611	3631.202949
2IE4A	147.7439339	0	123.3514624	204.918931	4937.468903	4597.313176	3577.414111
3K7VA	128.589184	123.3514624	0	157.5767863	4912.717897	4572.718055	3589.616409
3K7WA	162.4040119	204.918931	157.5767863	0	4845.665014	4509.274766	3675.591947
1B3UA	4880.718258	4937.468903	4912.717897	4845.665014	0	592.7943889	7459.004057
1B3UB	4541.085611	4597.313176	4572.718055	4509.274766	592.7943889	0	7131.409163
6EF4A	3631.202949	3577.414111	3589.616409	3675.591947	7459.004057	7131.409163	0
