# Supplementary material for: PP2A/B55α substrate recruitment as defined by the retinoblastoma-related protein p107
Source: eLife. 2021 Oct 18;10:e63181. doi: 10.7554/eLife.63181 (PMC8575462; doi:10.7554/eLife.63181)
Supplement: Figure 7—figure supplement 2—source data 2. [file elife-63181-fig7-figsupp2-data2.txt]

	2NYLA	2NYLD	2NYMA	2NYMD	2NPPA	2NPPD	2IAEA	2IAED	3FGAA
2NYLA	0	141.9051906	174.4642817	205.9893384	817.6838657	846.3527707	697.6319602	1164.289749	1591.181383
2NYLD	141.9051906	0	177.3585386	142.1857828	891.9351518	915.6815684	762.1110156	1092.480655	1676.195633
2NYMA	174.4642817	177.3585386	0	112.8690909	896.4800531	930.8231565	767.5323346	1068.297761	1676.739497
2NYMD	205.9893384	142.1857828	112.8690909	0	919.4834199	949.5622142	793.0229263	1040.631714	1715.667339
2NPPA	817.6838657	891.9351518	896.4800531	919.4834199	0	96.03528908	645.0780746	1950.403525	972.0442337
2NPPD	846.3527707	915.6815684	930.8231565	949.5622142	96.03528908	0	670.5461496	1985.43252	949.4617553
2IAEA	697.6319602	762.1110156	767.5323346	793.0229263	645.0780746	670.5461496	0	1587.833329	1344.954773
2IAED	1164.289749	1092.480655	1068.297761	1040.631714	1950.403525	1985.43252	1587.833329	0	2610.103572
3FGAA	1591.181383	1676.195633	1676.739497	1715.667339	972.0442337	949.4617553	1344.954773	2610.103572	0
